# Supplementary material for: Elucidating the Role of SlBBX31 in Plant Growth and Heat-Stress Resistance in Tomato
Source: Int J Mol Sci. 2024 Aug 27;25(17):9289. doi: 10.3390/ijms25179289 (PMC11395151; doi:10.3390/ijms25179289)
Supplement: Supplementary file 1 [file ijms-25-09289-s001.zip]

Archive with 2 entries (2 files):
- Supplementary materials.pdf
- Table S3. List of differentially expressed genes mentioned in this article identified from RNA-seq..xls
