# Supplementary material for: Elucidating the Role of SlBBX31 in Plant Growth and Heat-Stress Resistance in Tomato
Source: Int J Mol Sci. 2024 Aug 27;25(17):9289. doi: 10.3390/ijms25179289 (PMC11395151; doi:10.3390/ijms25179289)
Supplement: Supplementary file 1 [file ijms-25-09289-s001.zip › Table S3. List of differentially expressed genes mentioned in this article identified from RNA-seq..xls]

Gene_symbol	Gene_id	OE-0h-1	OE-0h-2	OE-0h-3	KO-0h-1	KO-0h-2	KO-0h-3	OE-2h-1	OE-2h-2	OE-2h-3	KO-2h-1	KO-2h-2	KO-2h-3	OE-4h-1	OE-4h-2	OE-4h-3	KO-4h-1	KO-4h-2	KO-4h-3	OE-12h-1	OE-12h-2	OE-12h-3	KO-12h-1	KO-12h-2	KO-12h-3	KO-24h-1	KO-24h-2	KO-24h-3	WT-0h-1	WT-0h-2	WT-0h-3	WT-2h-1	WT-2h-2	WT-2h-3	WT-4h-1	WT-4h-2	WT-4h-3	WT-12h-1	WT-12h-2	WT-12h-3	WT-24h-1	WT-24h-2	WT-24h-3
SlBBX31	Solyc06g063280.1	773.691	731.486	903.742	1.24278	0.346469	0.650133	422.11	273.64	548.139	1.17793	3.11489	3.70618	378.357	408.372	353.205	5.54569	3.65208	4.02638	1219.9	451.454	845.372	3.27335	3.38013	5.51742	5.08466	1.35218	3.70956	1.36813	2.05132	1.91312	1.9801	1.60694	1.69556	0.991452	1.22412	1.28173	0.241974	0.757089	1.1458	3.43096	1.92798	3.56759
LHCa1	Solyc05g056050.3	310.899	294.677	215.538	1704.26	1611.24	1633.29	455.291	81.9569	368.217	121.905	153.764	176.695	371.883	393.769	247.601	927.234	876.665	950.114	67.7862	189.493	284.708	413.057	433.55	504.103	59.082	56.9387	38.6297	1124.32	851.884	1014.61	966.977	756.966	1103.9	866.726	754.519	883.718	97.1856	70.1882	97.9925	43.5407	178.717	6.70037
LHCa2	Solyc10g006230.3	1159.85	1079.2	853.005	7184.51	6816.45	7265.66	1288.93	288.128	1085.92	692.827	753.691	832.077	1323.46	1199.46	739.274	5832.97	5650.16	6809.92	364.086	937.74	970.47	3588.23	3460.49	3647.88	599.158	560.718	508.513	3954.76	2760.09	3620.59	4843.28	3900.99	5247.39	5889.63	5145.35	6070.61	1428.06	1338.89	1376.36	1241.39	2242.98	914.944
LHCa3	Solyc12g011280.2	88.9268	74.5896	65.1618	1149.32	1282.52	1199.93	38.9703	4.94494	46.8755	69.1913	66.4989	78.068	63.7949	36.114	12.2953	360.531	325.377	378.57	1.19402	22.6864	50.4164	195.541	211.415	283.943	48.2627	67.7811	23.1758	811.94	565.709	474.534	365.047	325.943	404.298	452.817	424.186	455.338	138.678	118.987	134.95	89.9959	214.368	86.868
LHCa3	Solyc10g007690.3	898.627	926.794	682.948	4759.5	4613.87	4648.54	1007.96	203.483	746.603	525.121	636.437	720.426	648.093	814.988	546.194	2826.28	2752.89	3078.03	402.493	693.686	704.621	1560.81	1439.75	1691.09	323.078	328.23	340.017	3184.4	2293.58	2825.11	4383.3	3373.69	4857.68	4749.24	4165.96	4363.13	1203.64	1125.06	1247.39	891.571	1938.81	639.726
LHCa3	Solyc03g005760.1	2426.86	2808.43	1868.61	11502.9	11399.4	11263.2	3830.57	1171.66	2645.78	1241.51	1333.25	1831.02	2406.67	2929.22	2123.79	10527.1	11501.8	13619.5	1973.42	2248.96	3361.35	9868.45	9359.95	10207.9	485.448	430.146	349.633	7297.85	5394.94	5920	8813.16	6377.97	10411.2	14259.4	12592	13471.8	1255.29	982.506	1214.2	409.27	1345.58	174.937
LHCa3	Solyc08g067330.1	216.445	210.318	175.808	1284.93	1132.92	1195.85	70.3663	29.372	109.601	13.4052	1.96462	3.77459	62.5433	58.4049	24.9601	114.722	80.3451	168.616	0	12.5323	16.9712	35.6137	88.3863	63.4896	1.58913	5.8444	0	408.258	306.77	397.846	272.45	237.041	308.14	242.331	290.311	277.853	38.6816	24.4298	81.3617	4.12178	64.2813	0
LHCa3	Solyc03g005780.3	264.565	224.198	147.725	3686.86	3962.24	3701.64	262.453	41.1351	264.501	121.896	82.505	141.746	233.162	168.741	63.1128	1151.53	992.926	1301.92	9.50739	66.0844	135.54	333.025	357.771	476.154	7.92122	11.4845	3.94537	2363.9	1366.25	1562.93	1628.44	1094.04	1988.59	2057.2	2026.82	2106.1	53.6325	37.9703	25.9002	4.13705	54.2073	0.663706
LHCa4	Solyc06g069730.3	33.2202	14.6234	16.1482	1830.74	1793.68	1653.07	15.4617	2.25776	27.1764	5.69003	7.11604	13.3649	49.3255	16.3085	4.6357	206.17	202.5	273.828	0.626945	7.46287	27.2618	66.6447	59.7948	86.191	3.05576	5.75614	3.08496	1155.63	710.857	607.422	368.145	255.546	462.496	477.531	420.981	491.984	87.1333	53.0048	64.6018	37.3888	129.101	15.7326
LHCa4	Solyc03g115900.4	683.552	663.794	495.752	4653.51	4659.29	4852.63	811.512	108.478	732.553	200.057	202.335	252.225	729.019	663.349	314.798	2548.48	2517.48	3068.98	134.549	520.102	729.906	1367.83	1301.61	1511.09	123.214	131.352	58.2377	3115.4	2261.83	2860.61	3089.14	2311.26	3672.13	3781.03	3075.76	3579.32	242.672	176.147	211.394	174.129	865.269	92.6334
LHCb1	Solyc02g070940.1	1849.28	1736.57	1197.98	10778.5	11382	11376.1	1829.41	290.999	1554.42	398.57	485.629	816.28	1316.09	1562.69	775.071	6406.05	6850.44	6678.89	430.352	1301.14	1541.97	2102.88	1671.38	2631.63	64.5449	25.5589	22.7838	9656.36	7593.13	7948.67	7547.22	7131.74	8035.35	6543.23	6142.59	6839.44	104.665	56.7554	142.911	123.286	818.526	25.8716
LHCb1	Solyc02g070950.1	157.27	84.7194	109.027	6609.06	7066.93	6165.84	47.2084	9.89605	89.2804	29.704	22.5116	33.4954	86.2408	40.9697	19.1342	410.624	431.268	426.448	2.91605	20.3534	85.6595	159.474	123.159	191.885	4.69425	7.99746	5.40177	4141.17	2564.26	2443.92	757.576	386.685	1220.29	1244.92	1042.85	1223.62	21.0676	12.7891	18.2678	6.50531	97.3375	1.52137
LHCb1	Solyc02g070970.1	382.701	330.13	345.238	11218	11863.8	11138.9	356.95	43.19	459.217	17.3277	12.1178	25.9506	301.942	224.49	107.535	553.606	571.431	612.686	10.7254	102.315	252.182	124.673	90.9595	171.08	1.02949	2.67449	0.686355	4332.54	2505.45	2208	960.209	488.126	1244.19	1029.58	798.15	858.91	4.8814	2.09678	4.37423	2.47712	56.5764	0.782348
LHCb1	Solyc02g070980.1	267.875	179.068	161.374	6726.34	7108.7	6175.05	279.968	27.61	246.303	7.1484	5.67572	8.45543	185.861	120.78	72.4609	403.083	420.644	484.972	18.1684	89.2156	191.015	90.1281	97.9588	148.469	1.51583	0.802002	1.48546	3669.31	2051.54	1184.64	503.878	363.818	747.444	607.829	469.345	499.316	0.994993	1.2223	2.0344	1.10378	11.0904	0.3004
LHCb1	Solyc02g070990.1	48.1178	34.5832	35.0343	2616.72	2463.86	2072.82	17.7527	5.86253	32.0977	8.03328	5.90041	6.57098	30.5931	20.6955	10.5584	188.746	217.307	172.472	1.23599	7.51076	32.0074	36.1171	26.5858	51.9547	2.19972	1.82069	0.898709	2488.77	1331.75	808.715	121.841	85.9783	198.358	199.016	168.903	186.384	2.31817	1.75602	0.982318	0.306433	13.1996	0.203169
LHCb1	Solyc02g071000.1	412.999	414.555	349.058	7586.52	7859.76	7351.18	391.331	46.3407	388.403	41.7891	19.2256	36.3936	358.654	312.449	116.997	711.256	733.501	740.033	18.4629	145.527	291.659	169.981	125.33	219.808	1.90207	3.00948	0.891227	2804.55	1347.4	938.401	723.42	419.825	1097.7	1105.06	854.306	756.036	3.51654	2.26003	2.34878	0.81341	35.8038	0.305395
LHCb1	Solyc02g071010.1	1867.76	1884.25	1411.36	17333.1	18263.3	16625.9	2158.43	276.856	2114.2	450.141	279.349	462.847	1723.36	1394.36	645.582	2930.13	2716.73	3248.91	75.7866	810.316	1637.83	835.331	816.008	1441.93	18.3769	30.5913	8.34391	8181.88	4934.7	5472.5	4177.9	2507.21	5454.56	5544.72	4534.09	4288.64	119.283	64.1514	83.5285	54.2561	689.806	14.7823
LHCb1	Solyc02g071030.2	2024.19	2208.39	1705.05	11706.9	12611.1	12226.3	2805.69	293.955	2291.34	462.308	342.235	523.312	1630.23	1825.92	749.819	2910.29	2787.01	3508.84	351.39	1452.72	1781.75	785.913	576.446	994.215	22.0146	19.6218	8.95652	6017.71	3976.14	5490.89	3961.24	2464.55	5343.14	4618.79	3643.31	4127.2	82.1729	63.2672	66.5186	58.65	650.163	31.5632
LHCb2	Solyc12g006140.2	113.928	97.4378	105.287	2465.27	2462.27	2236.15	80.9401	13.7811	86.7251	9.68483	9.999	7.817	153.842	113.971	51.2122	181.46	175.032	183.904	11.0218	147.288	188.172	55.6014	33.4912	53.0208	3.09281	1.66809	3.79946	1289.14	710.43	687.522	477.691	272.655	593.667	700.92	559.184	481.291	35.6927	25.0646	21.1161	41.1722	235.48	41.5102
LHCb2	Solyc07g047850.3	1151.74	1226.43	868.74	7968.72	8221.13	8175.22	2531.53	444.213	1863.19	299.052	422.211	521.83	1919.34	2072.48	1292.94	2926.45	3062.58	3378.81	335.544	1399.08	1358.38	943.456	825.793	1064.25	58.135	75.3638	72.5996	6135.03	4777.57	6089.69	5706.75	5061.55	6641.47	4896.04	4771.96	5128.24	583.928	343.624	544.644	443.24	1576.85	196.372
LHCb3	Solyc07g063600.3	223.331	200.886	151.103	3260.23	3357.98	3182.29	232.019	33.3664	180.221	58.7271	71.947	85.7793	221.532	173.427	98.2689	846.207	804.1	859.876	46.1694	191.697	241.498	399.322	409.281	612.803	25.9551	27.0289	21.8575	2895.55	2132.25	2005.02	1495.05	1011.26	1682.51	1666.84	1584.86	1751.38	82.8892	51.1455	105.626	29.3912	159.089	3.81861
LHCb4	Solyc09g014520.3	975.184	962.465	684.961	5673.66	5586.86	5733.26	930.623	251.774	841.464	589.488	621.825	737.116	735.296	728.497	442.683	2808.1	2707.18	3283.52	267.456	582.313	608.996	2138.22	2146.75	2347.45	520.687	536.598	469.384	3736.47	2614.38	3096.07	3565.73	2901.28	4119	4485.79	3905.15	4192.24	1518.03	1314.28	1382.36	855.22	1906.04	690.283
LHCb6	Solyc01g105030.3	433.561	454.605	330.6	2841.97	2773.52	2766.43	690.845	138.529	542.378	214.396	230.48	246.789	530.654	504.492	319.777	1203.65	1138.82	1291.83	107.078	340.955	328.928	686.148	624.548	724.238	94.3837	112.958	110.35	1717.11	1136.74	1375.03	2267.49	1573.57	2694.39	2289.5	2085.24	2272.21	581.978	453.411	569.85	425.424	1180.27	288.35
HSP17.6	Solyc08g062437.1	1.66181	0.997232	2.07832	1.13329	1.01654	0.67136	21.2377	9.99268	41.4034	7273.31	5492.22	6848.71	953.576	952.944	1073.36	2548.04	2355.03	1011.24	3515.55	946.841	2156.75	256.98	101.436	205.459	367.207	266.282	277.085	0.454076	2.06192	0.230481	3058.3	3292.63	2190.69	485.447	612.61	352.405	353.702	346.814	285.767	863.082	548.661	837.423
HSP70-1	Solyc09g011030.3	32.4784	33.6653	41.5186	17.2951	19.5452	18.4672	10.6681	11.2126	13.4948	412.532	227.915	270.317	29.4447	32.4074	30.8514	74.2853	69.6161	40.3598	77.3902	35.5886	46.7338	22.6327	16.1761	18.731	28.5817	29.0473	27.8428	20.3578	27.9247	22.2786	59.447	62.2596	45.5438	18.4967	20.2791	19.0089	24.6546	24.2279	20.8851	38.0339	30.1246	31.8455
HSP90	Solyc08g079170.3	182.94	189.645	178.283	90.3451	96.6639	100.552	252.144	266.483	223.483	3044.41	2838.61	2660.46	357.86	305.279	336.957	1223.45	1127.89	835.084	582.077	381.146	381.734	260.863	230.094	212.509	217.984	232.044	165.352	55.5228	83.0275	63.0232	630.728	710.364	422.373	274.859	271.353	188.552	192.29	190.259	200.517	262.31	212.048	264.525
HSF24	Solyc02g090820.3	20.2428	14.914	25.6495	4.2191	3.16042	4.38344	18.3536	44.191	26.4262	122.406	86.652	102.787	31.022	27.3737	28.8243	32.0953	31.8006	25.8553	46.5916	34.1934	27.3979	25.9481	23.7761	30.6964	52.3006	39.3763	45.2155	5.00345	6.36993	11.1126	26.0946	31.9786	20.2247	13.7689	15.4568	16.6155	33.1484	35.026	33.0306	64.8428	37.9063	52.789
POD	Solyc01g105070.3	0.600072	0.564813	1.01132	3.00877	1.40762	1.87562	0.188327	0.897996	0.287878	0.365677	0.473952	0.872265	0.893004	0.98085	0.603434	0.130232	0.348374	0.179208	0.496755	0.638093	0.467446	2.48915	2.47015	3.17572	0.789168	0.259282	0.337845	0.243207	0.168735	0.815133	0.369767	0	0.0418895	0.523959	0.386191	0.0410877	1.136	0.74693	0.3344	0.732507	0.338091	0.173502
SOD2	Solyc06g048410.4	154.036	157.476	155.621	320.803	465.743	411.114	250.662	146.987	183.406	557.054	697.588	798.918	116.751	164.873	107.348	607.65	546.62	781.68	16.5149	55.7229	99.9018	808.974	774.668	836.077	563.651	492.937	469.984	846.202	475.865	434.772	658.098	423.969	857.883	645.68	532.864	432.359	561.6	487.77	530.323	484.704	481.2	374.965
APX-2	Solyc09g007270.3	5.26554	4.11694	5.55021	2.44533	2.3895	2.29935	13.371	10.1138	9.77686	648.33	692.584	763.961	7.7663	10.7619	9.52983	268.346	241.138	166.041	164.745	47.7868	105.535	27.6437	28.8285	27.0447	59.0129	54.7987	59.051	1.1361	2.19082	1.79593	497.448	440.28	398.295	75.1067	92.9188	86.6017	33.4861	41.924	32.1992	92.2166	54.2352	105.639
NCED3	Solyc07g056570.1	1.66531	0.950512	1.56017	4.11039	3.35899	5.44054	0.808229	0.4265	1.11337	19.2583	41.1879	61.2035	1.84214	2.94433	1.36858	6.99878	8.50639	12.3733	20.9092	5.55793	9.99582	26.3638	29.1512	42.3207	46.3705	28.2693	35.8139	1.76872	0.822131	6.12367	2.24829	1.15188	1.5315	3.09417	1.53509	3.3471	9.9272	13.005	3.44635	14.3469	6.62789	20.5356
ABF3	Solyc01g108080.4	40.329	42.3642	43.334	14.014	16.1372	14.2497	19.216	18.2557	20.1501	27.6498	30.1958	32.3868	16.6832	17.8259	14.8881	30.4703	28.4591	33.8223	32.2421	14.3236	27.5583	34.5037	35.2886	35.0407	51.6125	62.3058	67.5496	4.95484	3.98724	8.8182	17.5888	12.4904	14.5692	17.008	15.8375	10.6276	38.3982	43.4087	18.4507	56.2621	44.1982	101.726
ACO4	Solyc02g081190.4	822.047	424.833	631.966	106.588	97.418	103.505	1074.71	1027.65	1253.95	87.6036	133.21	138.795	635.823	616.395	697.466	91.6706	98.9563	87.6356	69.6902	346.41	185.008	155.412	141.562	132.09	292.721	211.716	234.472	137.852	130.293	239.451	76.8184	68.2333	70.0671	61.5341	70.6674	67.998	147.95	132.536	131.062	301.774	214.01	131.573
ACS6	Solyc08g081550.4	15.1422	4.22246	19.1685	2.61013	1.12813	1.12522	10.2532	33.2591	29.9303	0.597697	0.857718	1.03862	10.1067	8.59947	15.2132	0.327742	0.656159	0.501743	4.62234	24.085	5.03858	3.52259	4.85824	5.19724	4.96722	1.61392	3.28785	1.40675	1.07982	2.40763	2.97005	1.4225	1.28674	1.48514	1.59319	2.44868	2.57778	3.45885	2.86627	6.65034	2.77874	1.48558
ERF5	Solyc03g093560.1	9.72278	14.5228	12.6259	2.96953	2.47738	2.22706	33.8425	67.2539	55.5093	7.67254	12.9767	35.0916	19.9239	47.9072	16.9174	1.68752	2.61401	14.9694	26.3654	61.1012	16.2756	62.2532	68.3772	70.3951	119.454	44.196	51.7911	1.97185	2.83675	6.98355	13.887	4.09064	2.32225	6.21623	4.95101	2.80355	44.2617	23.509	31.721	31.8988	14.1101	12.0531
LOX1	Solyc08g029000.3	9.44431	1.03758	20.3481	0.0172279	0	0.0353813	43.5287	445.758	172.492	0	0.038264	0	108.056	109.83	81.3082	0	0	0	40.5046	61.863	12.863	0	0	0	0.115351	0.0510211	0.117026	0.0331555	0	0.32813	0.0167838	0	0.0341139	0.0355551	0.0525645	0	1.54372	2.53307	3.19191	10.4333	0.308107	0.141738
	Solyc01g005730.3	1.80199	1.45898	1.40234	9.32543	6.35489	9.3742	0.44251	0.141565	0.235667	3.52534	7.40766	4.65566	0.722558	0.305734	0.491262	11.1813	11.6682	14.7875	1.93479	0.89064	1.769	10.2543	10.7981	13.6799	2.42726	3.70421	6.6099	3.39846	2.49305	4.12061	2.38594	1.48422	3.95923	2.1057	1.37483	3.29066	2.66681	2.61869	3.8525	3.6846	4.39631	2.41404	NL0C [Solanum lycopersicum]
	Solyc01g006680.4	11.729	11.8577	12.988	0.574702	0.941944	0.76501	5.90061	7.35731	8.82288	61.7145	65.111	53.926	6.36188	4.71543	4.95236	27.3375	25.3801	20.8276	10.3977	3.70572	11.4077	47.4901	52.7301	47.0131	40.1863	48.4542	42.9164	3.34824	3.25108	2.64112	16.9544	20.2591	13.9787	17.1266	20.9449	14.6124	50.9618	56.5617	39.4411	31.3179	17.825	41.9926	JmjC-domain protein JMJ524 [Solanum lycopersicum]
	Solyc01g006950.3	3.28029	0.770004	4.48734	0.0812951	0.0395291	0.0855863	13.1258	65.4459	40.9939	0	0.137307	0.0448295	12.4112	26.8202	13.0118	0.206071	0.208114	0.0429635	20.3636	31.8213	8.30955	0.0415992	0.365037	0.411405	8.5308	2.29153	1.96707	0.0380009	0.241506	1.83895	0.893872	0	0.118206	0.785409	0.247874	0.0787368	5.28007	6.27895	7.68509	11.3017	2.40258	1.84449	syntaxin-121 [Solanum lycopersicum] >XP_015071653.1 PREDICTED: syntaxin-121-like [Solanum pennellii]
	Solyc01g059965.1	63.2928	34.7859	124.259	1.90222	0.699681	0.409916	15.1448	101.005	85.9688	0.0470858	0.0492769	0.0464959	59.6442	56.5004	59.5577	0	0.0881019	0.0451504	14.6857	12.5719	11.4464	0	0	0	0	0.0431842	0.16964	0.343039	0.179603	11.7473	0.174652	0	0.0443207	0.323834	0.136424	0	0.848906	3.50057	3.28582	26.3641	0.268347	0.182571	glucan endo-1,3-beta-glucosidase B precursor [Solanum lycopersicum] >NP_001299819.1 glucan endo-1,3-beta-glucosidase B precursor [Solanum lycopersicum] >Q01413.1 RecName: Full=Glucan endo-1,3-beta-glucosidase B; AltName: Full=(1->3)-beta-glucan endoh ...
	Solyc01g060020.4	59.1507	32.4419	119.011	1.90736	0.945414	0.173375	14.3048	94.5529	82.4823	0.045147	0.0472679	0.133966	57.2402	53.4875	56.3386	0.041651	0	0	14.9815	13.073	9.78384	0	0.0399603	0	0.0397979	0.0833686	0.244719	0.493583	0.0852729	10.3207	0.166426	0.0429107	0.210896	0.0878995	0.345828	0.0415981	0.899759	3.36708	2.62598	25.9011	0.2122	0.0866864	glucan endo-1,3-beta-glucosidase B precursor [Solanum lycopersicum] >NP_001299819.1 glucan endo-1,3-beta-glucosidase B precursor [Solanum lycopersicum] >Q01413.1 RecName: Full=Glucan endo-1,3-beta-glucosidase B; AltName: Full=(1->3)-beta-glucan endoh ...
	Solyc01g066910.3	14.2747	9.76365	1.57464	303.548	429.745	285.975	0	0	0.631681	0.606542	0.847394	1.80585	1.81249	0	0	129.442	119.231	120.676	0	0.400459	0.22655	74.1411	74.7251	92.7009	2.22161	3.82483	2.25132	49.1932	39.636	63.4715	88.5853	103.104	84.5223	88.9186	74.2219	77.7194	28.6956	19.9531	39.6337	45.1689	91.4565	13.4739	putative lipid-transfer protein DIR1 [Solanum lycopersicum]
	Solyc01g067620.3	1.94022	1.64123	2.07527	0.163163	0.116192	0.0838866	5.48467	3.51897	5.02979	0.594511	0.134262	0.29473	4.09322	7.84292	5.9963	0.454576	0.372147	0.0864957	1.08866	1.8816	0.935763	0.610662	0.636955	0.602132	1.93398	3.40134	2.23135	0.633991	0.451558	1.04078	0.201056	0.164689	0.162492	0.677115	0.710909	0.280984	0.385555	0.258345	0.740596	0.622717	0.163914	0.587983	protein SRG1 isoform X1 [Solanum lycopersicum] >XP_025886477.1 protein SRG1 isoform X1 [Solanum lycopersicum]
	Solyc01g086920.3	17.9487	9.6056	9.01645	167.835	117.338	161.249	1.42427	0.475797	2.14547	27.4842	26.0532	26.9916	6.56454	0.640693	0.500563	53.2635	48.0008	60.5642	0.794755	1.39609	1.3552	40.5249	44.9185	36.6152	4.67234	6.20722	6.56565	72.0577	60.6466	95.3865	141.262	129.913	142.177	156.873	157.974	222.548	175.148	181.826	217.091	81.0235	148.203	20.8619	DNA damage-repair/toleration protein DRT100 [Solanum lycopersicum]
	Solyc01g090650.1	3.46714	3.3921	4.44176	0.384488	0.405783	0.212263	3.70285	8.49352	3.85744	2.01951	3.16902	1.7191	3.02557	3.55574	4.37263	1.1507	1.28835	0.931002	3.28963	3.70687	2.72638	1.04855	0.766911	0.830689	0.922746	0.945191	1.28388	0.891766	1.34104	1.13976	0.876253	1.47777	1.29008	0.809005	1.23401	1.12276	1.82631	1.80869	1.71081	2.11626	1.64013	1.96816	PREDICTED: chromodomain-helicase-DNA-binding protein 1-like [Solanum pennellii]
	Solyc01g090965.1	43.0697	28.4153	21.2976	790.154	822.611	766.758	8.63106	1.61323	12.2413	21.3535	21.1071	27.2448	20.8759	4.20699	3.16583	127.985	124.057	131.921	0	0.811834	5.18988	51.3464	48.5672	64.8631	4.9305	7.94651	6.6425	427.539	294.7	411.693	97.954	79.263	92.4517	119.247	113.812	121.76	26.6883	17.6467	33.5479	19.0933	55.9572	6.12335	alpha amylase inhibitor/lipid-transfer/seed storage superfamily protein precursor [Solanum lycopersicum]
	Solyc01g096260.4	0.410619	0.298145	0.604004	3.77188	4.11839	3.01967	0.703725	0.435875	0.1278	0.537778	0.126349	0.119178	0.176991	0.179348	0.366675	0.733479	0.621223	0.294252	0	0	0.0673532	0.74098	0.507623	0.337565	0.223419	0.866698	0.395816	1.14312	1.43283	0.935598	3.89	2.737	0.837514	3.03132	9.5038	8.75781	1.91075	6.48941	3.5011	1.05178	2.83017	1.86534	uncharacterized protein LOC101261161 [Solanum lycopersicum]
	Solyc01g096510.2	33.4838	12.1844	27.0642	0.834689	0.298428	0.108277	72.9879	435.406	304.236	0.448147	1.39935	8.69489	96.1456	169.084	75.3696	0.414026	0.93829	3.90659	100.699	248.275	48.4824	17.1651	23.4106	24.2489	399.168	80.7268	135.684	0.804123	0.528009	8.9697	9.61341	0	0.20683	3.75329	2.01857	0.306187	29.0819	29.3559	55.2989	52.7368	17.8126	15.3721	sigma factor binding protein 1, chloroplastic [Solanum lycopersicum]
	Solyc01g102880.3	2.12006	1.44788	2.32709	0.327911	0.224899	0.311738	0.848262	4.03805	1.79766	0.397436	0.674769	0.449888	1.39058	1.51784	1.31149	0.347494	0.483474	0.512842	1.1291	2.14502	1.02875	0.719508	0.777947	0.504515	1.15734	0.680839	1.27031	0.531249	0.642978	0.768625	0.640931	0.621058	0.774659	1.24836	1.19578	1.17013	1.96599	2.39956	2.217	2.83746	2.42772	2.10683	PREDICTED: uncharacterized protein LOC107025773 [Solanum pennellii]
	Solyc01g105030.3	433.561	454.605	330.6	2841.97	2773.52	2766.43	690.845	138.529	542.378	214.396	230.48	246.789	530.654	504.492	319.777	1203.65	1138.82	1291.83	107.078	340.955	328.928	686.148	624.548	724.238	94.3837	112.958	110.35	1717.11	1136.74	1375.03	2267.49	1573.57	2694.39	2289.5	2085.24	2272.21	581.978	453.411	569.85	425.424	1180.27	288.35	chlorophyll a-b binding protein CP24 10A, chloroplastic [Solanum lycopersicum] >P27524.1 RecName: Full=Chlorophyll a-b binding protein CP24 10A, chloroplastic; Short=CAB-10A; Short=LHCP; Flags: Precursor >AAA34143.1 a-binding protein [Solanum lycoper ...
	Solyc01g110570.3	31.274	30.3282	16.9688	232.429	222.734	211.293	23.5276	0.715382	10.4333	25.7279	36.4176	47.4259	42.3832	11.9263	28.1794	65.1052	85.3685	88.7617	4.16922	3.35778	12.7597	95.9213	91.5465	79.3836	20.9464	25.4192	15.4406	64.7999	82.7732	61.4611	57.1343	53.3268	47.407	54.8553	76.0937	44.7858	19.6643	15.0116	33.169	6.24767	24.4112	7.74878	auxin-responsive protein SAUR50 [Solanum lycopersicum]
	Solyc01g110940.3	2.40061	0.420207	0.533041	12.7441	9.73087	10.7876	0.590214	0	0.350792	1.58816	0.932958	0.22713	1.07804	0.460134	0.557973	5.32401	8.82106	6.12169	0.119448	0	0.244334	5.39574	3.59335	4.46043	0.406221	1.14867	0.103112	4.50893	2.47271	4.96749	2.14014	5.56418	4.48661	6.42181	6.14446	5.74535	1.58603	1.81501	1.30185	0.611751	3.47393	0.637234	PREDICTED: auxin-induced protein 15A-like [Capsicum annuum] >PHT62387.1 Auxin-induced protein 15A [Capsicum annuum]
	Solyc02g005110.3	4.01127	2.32389	2.60043	12.6929	10.0654	13.1934	4.69077	2.531	3.02719	3.05893	3.1321	4.21003	2.83968	2.45942	1.96527	5.25176	4.70311	4.49769	1.27102	2.26164	3.02608	3.81309	3.72991	6.14491	4.33828	1.81196	3.46669	4.51033	4.40706	5.97535	6.42396	5.73185	5.74535	6.48012	8.76378	8.70038	9.21261	11.8612	11.0319	5.69984	8.11606	4.37877	_
	Solyc02g063450.4	6.76831	4.6574	12.6363	46.7711	51.4003	66.6225	5.57877	5.17601	5.57937	55.9768	123.462	66.359	9.52316	7.59566	12.8017	62.2126	71.4665	78.7003	28.9365	28.2574	31.0029	90.4994	93.6598	65.5203	47.9391	53.6274	61.367	43.26	11.5706	25.9262	50.97	12.7678	72.8676	46.4165	35.6907	30.1823	63.2345	77.8066	96.2233	68.0321	54.5135	27.1285	glycine-rich domain-containing protein 2 isoform X1 [Solanum lycopersicum]
	Solyc02g067790.4	6.82564	0.64577	5.24366	0	0.0378001	0.123861	0.523553	3.27234	4.01388	0.653358	1.43537	1.53663	1.8192	0.851625	1.86043	0.646471	0.69075	0.373426	5.13086	0.932487	3.57985	1.40733	0.655266	0.657599	3.59568	1.89153	6.94645	0.797225	0.39517	1.26285	0.0384721	0.0400497	0.273384	0.0407568	0.0400749	0.268142	0.120492	0.162042	0.0769474	1.00087	0.0394851	0.0811442	high affinity nitrate transporter 2.7 isoform X1 [Solanum lycopersicum]
	Solyc02g067810.1	39.4108	44.3721	47.2116	2.8511	1.52137	0.972913	54.835	93.0006	81.3262	20.6016	29.4647	40.5418	71.3927	78.751	32.4087	6.73484	4.18072	2.64001	11.0244	16.8852	16.7357	5.25324	10.3166	2.67798	12.12	14.0353	33.834	2.59478	20.0538	5.05985	3.51841	5.10887	3.98387	2.69423	7.25998	5.61563	7.43023	4.61415	9.88362	6.8075	5.97879	8.09242	uncharacterized protein LOC101257136 [Solanum lycopersicum] >AFY24241.1 EXG1 [Solanum lycopersicum]
	Solyc02g068070.4	3.71898	2.47491	0.845755	9.39392	10.3688	9.20887	0.41181	0.168681	1.17476	2.18734	1.77501	2.40245	1.31107	0.604793	0.545002	8.06768	5.9633	5.73826	0.121128	0.142506	0	9.63865	8.49877	9.48258	2.64618	3.55747	1.31678	5.47275	5.11545	2.55726	7.17723	10.2295	9.40283	11.2524	13.7222	9.17689	18.883	16.1116	19.6393	13.6678	29.8723	12.5675	triacylglycerol lipase 2-like isoform X1 [Solanum lycopersicum]
	Solyc02g070950.1	157.27	84.7194	109.027	6609.06	7066.93	6165.84	47.2084	9.89605	89.2804	29.704	22.5116	33.4954	86.2408	40.9697	19.1342	410.624	431.268	426.448	2.91605	20.3534	85.6595	159.474	123.159	191.885	4.69425	7.99746	5.40177	4141.17	2564.26	2443.92	757.576	386.685	1220.29	1244.92	1042.85	1223.62	21.0676	12.7891	18.2678	6.50531	97.3375	1.52137	chlorophyll a-b binding protein 1B, chloroplastic [Solanum lycopersicum] >NP_001333218.1 chlorophyll a-b binding protein 1C, chloroplastic [Solanum lycopersicum] >NP_001352497.1 chlorophyll a-b binding protein 1C, chloroplastic [Solanum lycopersicum] ...
	Solyc02g070970.1	382.701	330.13	345.238	11218	11863.8	11138.9	356.95	43.19	459.217	17.3277	12.1178	25.9506	301.942	224.49	107.535	553.606	571.431	612.686	10.7254	102.315	252.182	124.673	90.9595	171.08	1.02949	2.67449	0.686355	4332.54	2505.45	2208	960.209	488.126	1244.19	1029.58	798.15	858.91	4.8814	2.09678	4.37423	2.47712	56.5764	0.782348	chlorophyll a-b binding protein 1B, chloroplastic [Solanum lycopersicum] >NP_001333218.1 chlorophyll a-b binding protein 1C, chloroplastic [Solanum lycopersicum] >NP_001352497.1 chlorophyll a-b binding protein 1C, chloroplastic [Solanum lycopersicum] ...
	Solyc02g070980.1	267.875	179.068	161.374	6726.34	7108.7	6175.05	279.968	27.61	246.303	7.1484	5.67572	8.45543	185.861	120.78	72.4609	403.083	420.644	484.972	18.1684	89.2156	191.015	90.1281	97.9588	148.469	1.51583	0.802002	1.48546	3669.31	2051.54	1184.64	503.878	363.818	747.444	607.829	469.345	499.316	0.994993	1.2223	2.0344	1.10378	11.0904	0.3004	chlorophyll a/b-binding protein Cab-1A [Solanum lycopersicum]
	Solyc02g071000.1	412.999	414.555	349.058	7586.52	7859.76	7351.18	391.331	46.3407	388.403	41.7891	19.2256	36.3936	358.654	312.449	116.997	711.256	733.501	740.033	18.4629	145.527	291.659	169.981	125.33	219.808	1.90207	3.00948	0.891227	2804.55	1347.4	938.401	723.42	419.825	1097.7	1105.06	854.306	756.036	3.51654	2.26003	2.34878	0.81341	35.8038	0.305395	chlorophyll a-b binding protein 1D [Solanum lycopersicum]
	Solyc02g071010.1	1867.76	1884.25	1411.36	17333.1	18263.3	16625.9	2158.43	276.856	2114.2	450.141	279.349	462.847	1723.36	1394.36	645.582	2930.13	2716.73	3248.91	75.7866	810.316	1637.83	835.331	816.008	1441.93	18.3769	30.5913	8.34391	8181.88	4934.7	5472.5	4177.9	2507.21	5454.56	5544.72	4534.09	4288.64	119.283	64.1514	83.5285	54.2561	689.806	14.7823	chlorophyll a-b binding protein 1B, chloroplastic [Solanum lycopersicum] >NP_001333218.1 chlorophyll a-b binding protein 1C, chloroplastic [Solanum lycopersicum] >NP_001352497.1 chlorophyll a-b binding protein 1C, chloroplastic [Solanum lycopersicum] ...
	Solyc02g071030.2	2024.19	2208.39	1705.05	11706.9	12611.1	12226.3	2805.69	293.955	2291.34	462.308	342.235	523.312	1630.23	1825.92	749.819	2910.29	2787.01	3508.84	351.39	1452.72	1781.75	785.913	576.446	994.215	22.0146	19.6218	8.95652	6017.71	3976.14	5490.89	3961.24	2464.55	5343.14	4618.79	3643.31	4127.2	82.1729	63.2672	66.5186	58.65	650.163	31.5632	chlorophyll a-b binding protein 1B, chloroplastic [Solanum lycopersicum] >NP_001333218.1 chlorophyll a-b binding protein 1C, chloroplastic [Solanum lycopersicum] >NP_001352497.1 chlorophyll a-b binding protein 1C, chloroplastic [Solanum lycopersicum] ...
	Solyc02g071380.2	2.57772	2.0166	2.30029	23.4345	21.9172	24.6846	6.95732	4.17503	4.96265	1.78396	2.7955	4.21105	7.23227	10.5372	10.4908	15.1317	15.7201	17.7438	9.71095	26.5405	12.0659	6.59261	5.88453	5.25124	2.04053	1.61263	1.94683	4.63107	4.19317	12.8691	1.28064	0.632685	2.11441	2.30614	2.43053	3.28164	1.20821	0.70108	1.73976	3.19358	2.20702	1.40468	protein SRG1 [Solanum lycopersicum]
	Solyc02g071610.3	47.5754	46.9664	20.6295	185.765	105.937	144.103	18.3738	11.5966	17.1054	25.665	39.4921	30.577	51.9756	11.9918	14.34	60.7755	69.2737	86.6617	6.01705	4.184	8.80322	62.7558	71.9187	55.6178	17.3248	12.7504	14.2798	71.965	64.3966	62.9658	76.1451	74.3344	65.3083	100.584	76.7362	77.5439	72.4167	69.1689	82.1498	41.2211	54.5826	26.9064	GDSL esterase/lipase At5g45670 [Solanum lycopersicum]
	Solyc02g077650.2	2.86481	2.78587	2.42364	0.353027	0.29423	0.525333	0.761852	1.21785	0.475912	1.01597	2.31006	1.30273	0.88632	0.72576	0.792504	1.17872	1.82846	2.78183	0.866924	0.739248	1.48162	6.7863	7.53799	5.21345	4.10909	3.50931	5.68997	0.722446	1.42513	0.834998	2.75765	4.5098	2.53471	4.06369	4.34004	4.45888	5.20243	5.98939	5.48085	4.92694	5.32486	6.74517	pentatricopeptide repeat-containing protein At5g46100 [Solanum lycopersicum] >XP_010316778.1 pentatricopeptide repeat-containing protein At5g46100 [Solanum lycopersicum]
	Solyc02g077710.1	62.476	50.4081	45.7329	222.243	199.482	197.259	16.1879	2.76188	23.7602	39.1778	55.1675	57.043	60.4304	27.5272	30.7534	186.79	188.426	224.055	7.69458	12.5684	30.3419	139.04	142.198	130.429	16.1064	23.1475	29.9919	95.3434	83.8626	124.029	210.833	193.358	284.742	196.86	171.995	247.952	148.068	133.889	268.14	121.932	222.44	30.1145	homeobox protein 2 [Solanum lycopersicum]
	Solyc02g080200.4	0.16586	0.422753	0.2854	107.825	89.5355	109.099	0.182836	0.0341328	0.121615	6.70275	7.41097	5.72648	0.0286683	0	0.0293469	27.9365	26.8489	47.8454	0.064261	0.115208	0.032364	28.7896	27.2434	20.4224	9.89831	10.7461	7.5642	42.277	28.9444	33.7657	11.4231	5.37881	20.8521	26.0479	14.3552	23.4216	5.3751	6.42073	5.86516	1.57562	8.13031	1.03211	pectinesterase [Solanum lycopersicum]
	Solyc02g080310.2	1.12122	0.96843	0.63115	8.97848	7.99581	8.7084	0.640843	0.174053	0.593597	0.886611	1.10995	0.943648	0.684356	0.433988	0.146509	3.88717	3.9844	5.43404	0.428949	0.345612	0.721053	3.28708	3.68916	3.68267	0.721964	1.32696	1.23958	5.88868	2.95891	4.02455	5.74101	5.74275	5.03778	6.04794	8.89763	7.71586	8.00554	9.50524	9.97564	5.67605	5.92243	6.42365	beta-glucosidase 18 isoform X1 [Solanum lycopersicum] >XP_010316606.1 beta-glucosidase 18 isoform X1 [Solanum lycopersicum]
	Solyc02g082920.4	678.621	76.2116	254.909	4.48184	5.78865	6.46189	5.80709	22.6909	24.5408	5.00035	3.6637	10.4303	4.21852	4.45496	6.03832	15.7648	19.6036	19.985	10.8324	5.61097	6.52397	32.4429	26.051	17.9164	15.0489	15.4645	29.7911	6.51493	6.54303	170.365	13.5507	3.30764	20.0569	7.49415	16.7129	6.1937	82.2479	164.755	127.587	538.307	40.1662	69.1139	acidic 26 kDa endochitinase precursor [Solanum lycopersicum] >Q05539.1 RecName: Full=Acidic 26 kDa endochitinase; Flags: Precursor >CAA78846.1 chitinase [Solanum lycopersicum]
	Solyc02g083600.4	4.83935	3.98454	4.34777	0.668366	0.493493	0.356254	5.30172	5.40613	3.9655	0.242478	0.348282	0.241273	4.21255	6.23369	6.40959	0.627136	0.687644	0.743637	1.44215	3.63998	2.58982	1.75806	1.26052	1.70995	1.50516	0.654233	1.27797	1.17537	1.78956	1.283	1.59795	1.49643	1.49333	2.55853	2.48075	1.62888	2.19351	2.09277	1.91548	2.84443	3.2621	3.13889	cell cycle checkpoint protein RAD17 isoform X1 [Solanum lycopersicum]
	Solyc02g085380.3	0.270994	0.165157	0.111255	1.64137	1.38974	1.51094	0.296522	0.0673244	0.418407	0.175066	0.242653	0.640471	0.438126	0.219716	0.226569	0.377575	0.705138	0.843488	0	0	0	0.210622	0.670227	0.571631	0.255315	0.105445	0.103436	0.375337	0.995627	0.314718	0.428371	0.610592	0.548604	1.02694	0.949406	0.75315	0.650524	0.490876	0.522884	0.268942	0.321711	0.215369	protein LIKE COV 3 [Solanum lycopersicum]
	Solyc02g085490.2	0.105391	0.0535665	0.107895	8.01051	8.09109	7.69806	0.234298	0.0643808	0	2.15761	2.37489	2.2159	0.274393	0	0	5.35802	4.41035	6.0534	0	0	0.368512	5.3269	5.43251	7.51617	2.82298	1.30307	3.83321	2.89692	1.53194	1.30598	1.68089	1.57827	1.47314	3.31931	3.27531	6.20263	4.51738	3.48749	3.61195	2.78902	5.29149	1.31409	uncharacterized protein LOC101253442 isoform X1 [Solanum lycopersicum] >AAG01120.1 BAC19.5 [Solanum lycopersicum]
	Solyc02g085830.4	12.2342	3.02282	6.60169	0.322913	0.399127	0.0951484	2.31823	4.71858	11.4188	1.18891	1.95404	1.89935	3.48592	6.3152	4.04276	0.0902069	0.137108	0	3.77765	3.17271	3.02596	2.23814	1.66799	1.25766	9.8438	6.23539	11.2794	0.708271	0.791481	1.27878	0.223418	0.092205	0.272687	0.379697	0.234173	0.357955	0.519968	0.946655	1.13399	1.78864	0.456557	0.377254	IST1 homolog [Solanum lycopersicum]
	Solyc02g089930.4	13.5493	11.0123	19.7565	2.53872	2.68636	2.82231	24.1157	22.5395	21.4197	10.5001	12.8039	11.5512	24.1862	33.7213	35.8482	5.9881	7.09769	5.87143	20.1107	28.9687	24.1581	8.33789	6.16135	5.44947	13.4328	9.23936	14.6706	4.71636	2.93833	10.9719	4.29619	2.82385	5.1593	3.57782	4.17915	3.83441	5.00542	6.31704	5.44803	9.13487	5.84212	6.61614	protein DA1-related 1 [Solanum lycopersicum] >XP_010316180.1 protein DA1-related 1 [Solanum lycopersicum] >XP_010316181.1 protein DA1-related 1 [Solanum lycopersicum] >XP_010316182.1 protein DA1-related 1 [Solanum lycopersicum] >XP_010316183.1 protei ...
	Solyc02g090890.4	32.2975	26.6128	26.7441	143.641	133.269	133.143	24.6064	5.88016	18.8696	12.3985	16.6243	12.4959	25.8362	20.6405	13.0052	104.207	87.8496	93.5214	27.7033	50.3025	37.1368	25.7935	23.7432	35.7146	4.5096	3.77872	6.6646	63.7718	52.334	74.528	62.6716	44.3691	73.5113	59.9392	55.7635	64.3972	19.353	19.2697	20.0812	25.1138	35.7251	22.7513	zeaxanthin epoxidase, chloroplastic [Solanum lycopersicum] >ABQ52698.1 zeaxanthin epoxidase [Solanum lycopersicum] >ABS82068.1 chloroplast zeaxanthin epoxidase precursor [Solanum lycopersicum]
	Solyc02g092860.3	10.8105	3.81493	12.424	0.0980788	0.0307729	0.23508	1.00095	10.4201	3.47847	0.13707	0.213695	0.103038	0.628723	1.09076	2.18639	0.032036	0.0642028	0.0662104	12.8827	2.28945	2.16975	0.126865	0	0.0626415	8.39876	2.29899	6.15734	0.185637	0.645098	1.72815	1.3611	0.354463	0.633477	0.662907	0.881119	0.21849	5.19905	7.11151	10.4576	24.5491	5.46267	6.78779	cytochrome P450 81D1-like [Solanum lycopersicum]
	Solyc03g005200.3	0	0	0	5.041	1.75077	3.27413	0	0	0	0	0	0	0.113428	0	0	0.884404	0.223121	0.111353	0	0	0	0.218601	0	0	0.307388	0	0.213321	1.25266	1.09568	0.316624	0.401306	0.219632	0.103659	0.557552	1.20521	0.73349	0.431157	0.110924	0.205407	0	0.106604	0.21829	non-specific lipid-transfer protein-like protein At2g13820 [Solanum lycopersicum]
	Solyc03g005760.1	2426.86	2808.43	1868.61	11502.9	11399.4	11263.2	3830.57	1171.66	2645.78	1241.51	1333.25	1831.02	2406.67	2929.22	2123.79	10527.1	11501.8	13619.5	1973.42	2248.96	3361.35	9868.45	9359.95	10207.9	485.448	430.146	349.633	7297.85	5394.94	5920	8813.16	6377.97	10411.2	14259.4	12592	13471.8	1255.29	982.506	1214.2	409.27	1345.58	174.937	chlorophyll a-b binding protein 3A, chloroplastic-like [Solanum lycopersicum]
	Solyc03g005780.3	264.565	224.198	147.725	3686.86	3962.24	3701.64	262.453	41.1351	264.501	121.896	82.505	141.746	233.162	168.741	63.1128	1151.53	992.926	1301.92	9.50739	66.0844	135.54	333.025	357.771	476.154	7.92122	11.4845	3.94537	2363.9	1366.25	1562.93	1628.44	1094.04	1988.59	2057.2	2026.82	2106.1	53.6325	37.9703	25.9002	4.13705	54.2073	0.663706	chlorophyll a/b-binding protein Cab-3C [Solanum lycopersicum]
	Solyc03g013340.3	0.852374	0.603941	0.270594	9.74771	8.22752	9.2073	0.358417	0	0.28579	1.45993	1.46006	2.56222	0.339128	0.207879	0.139232	4.58518	4.54157	6.76224	0	0	0	6.04154	8.06504	5.73376	1.58543	1.18528	0.906881	4.60223	5.60443	4.63992	4.62466	2.24765	2.08167	4.64945	3.87037	5.90231	2.23889	1.64358	4.46213	0.805916	1.266	0.204036	Lsi-1 [Solanum lycopersicum] >BAO18643.1 nodulin26-like intrinsic protein 2;1 [Solanum lycopersicum]
	Solyc03g020070.4	0.419332	0.17034	0.172523	1.66427	3.35289	1.53785	0	0	0.184982	1.04291	0.366855	0.521579	0	0	0	2.31598	1.82889	1.53766	0	0	0	0.0826122	0.977934	1.0549	0.080752	0.839465	0	0.728564	1.10486	0.732182	0.398373	1.84991	0.902073	0.870979	0.171616	0.163207	4.11421	3.39876	0.909154	3.53315	11.0227	5.60352	LOW QUALITY PROTEIN: proteinase inhibitor type-2 P303.51 [Solanum lycopersicum]
	Solyc03g031940.4	4.62614	4.30142	3.50736	48.1328	23.0001	34.8588	3.11771	1.44447	3.21001	4.40665	5.79019	3.21891	13.8759	3.16701	8.34436	41.5327	48.951	42.6673	2.32877	2.07564	3.48452	32.1636	32.0091	26.7618	1.50582	2.37689	3.43225	20.3604	15.2906	18.6217	26.4822	17.7572	26.6729	39.9031	37.3856	32.2805	17.6189	24.626	33.062	12.5854	20.0376	5.07766	probable acyl-activating enzyme 9 [Solanum lycopersicum]
	Solyc03g033660.4	2.07105	1.5383	0.866335	5.12069	6.80813	5.30726	1.13733	0.0629428	0.780006	1.25917	1.02377	1.41003	0.944915	0.853225	0.864658	2.50643	2.68458	2.57451	0.0577348	0.0551373	0.247356	4.01578	3.82195	3.59914	0.669467	0.854622	0.638467	2.72721	3.563	3.12556	4.22785	5.88802	4.03434	3.52739	5.19726	4.06191	6.04659	4.6392	6.4362	1.85501	5.6239	1.45996	PREDICTED: GATA transcription factor 5-like [Solanum pennellii]
	Solyc03g033840.4	15.2497	16.0468	18.996	1.21454	0.919173	1.36847	14.1341	51.6349	36.0544	2.3797	2.36644	2.08362	17.4588	27.8945	20.4603	2.22724	2.05894	1.81738	21.9777	17.6621	10.028	2.43526	2.2924	2.57607	28.525	7.92133	7.52583	0.744752	0.528692	7.08377	2.04181	0.914947	1.27056	1.1379	1.51782	0.938731	6.95934	3.73519	8.16561	9.29337	6.25515	2.90033	AAA-ATPase At3g50940-like [Solanum lycopersicum]
	Solyc03g043880.3	6.83834	0.570502	14.7793	0.0379359	0.211274	0.115799	2.86549	7.6409	4.84127	0.0785144	0.0825216	0.0388796	0.273226	1.1669	3.1741	0.113514	0.309012	0.629265	1.96294	1.3166	0.714628	0.702936	0.87066	1.51023	0.356564	0.450354	0.514118	1.63612	3.74365	2.24664	1.28891	3.34791	1.04769	1.98814	2.571	2.03338	1.77916	2.11967	2.01236	1.98448	0.863389	0.914169	branched-chain amino acid aminotransferase 2, chloroplastic-like [Solanum lycopersicum]
	Solyc03g063040.4	2.38661	3.37185	2.06387	13.0041	15.746	14.6439	7.30033	2.35114	4.72407	4.94729	6.78202	7.02366	1.54929	2.52938	4.01723	10.7071	11.5577	11.6501	8.21984	1.98123	6.80205	15.6483	14.6601	16.4832	12.5142	6.18986	9.35462	4.47706	5.1534	5.8515	5.20105	5.39317	3.92278	4.18915	4.7134	4.16023	3.38517	3.8436	3.08108	1.85711	3.20059	2.20712	amino acid transporter AVT1C [Solanum lycopersicum] >XP_010317902.1 amino acid transporter AVT1C [Solanum lycopersicum] >XP_025885655.1 amino acid transporter AVT1C [Solanum lycopersicum]
	Solyc03g081240.3	9.21507	10.4327	12.192	0.431978	0.84961	0.610881	4.66138	9.82506	6.4447	47.261	58.8834	41.1202	7.32257	7.85567	5.40158	54.8178	56.3301	54.1136	26.5384	5.91643	15.6171	41.1849	41.5059	43.585	16.7911	20.3391	23.0209	1.1404	2.20764	1.29569	6.67212	7.39811	6.27989	12.1596	9.79985	12.3612	14.2441	14.2887	11.0497	6.04817	4.34801	8.54057	two-component response regulator-like APRR5 [Solanum lycopersicum]
	Solyc03g082690.3	10.1367	7.8535	12.7481	0.650206	0.444617	0.981162	7.33823	19.7993	7.1837	0.750547	0.687823	0.985882	5.15893	6.07198	6.97506	0.411707	0.488962	0.507797	5.80652	6.43888	4.13996	0.724683	0.635657	0.653738	1.21389	0.752705	1.51382	1.52465	1.85922	7.15846	1.49776	0.499765	1.72904	0.979288	1.44467	0.590653	4.49968	4.4485	4.65858	10.2566	3.7255	2.01737	U-box domain-containing protein 43 [Solanum lycopersicum] >XP_010318044.1 U-box domain-containing protein 43 [Solanum lycopersicum]
	Solyc03g098720.3	13.8444	2.52955	4.83418	0.349538	0.161323	0.267419	0	0	0	0.269395	0.189467	0.711607	2.82873	0	0.375005	0.176887	0.626454	0.996664	0	0	0	0.0868258	0.0863128	0.0845755	0.165755	5.24673	1.37107	1.28152	0.799956	2.81349	2.6939	1.681	2.49648	1.63853	2.41719	1.03316	2.75625	5.36214	4.88911	22.5359	8.01164	9.46214	kunitz-type serine protease inhibitor DrTI-like [Solanum lycopersicum]
	Solyc03g098740.1	491.614	40.5008	218.05	1.85649	1.83374	1.37593	18.1429	68.0079	191.755	3.84966	5.63342	7.09671	22.3312	13.9886	33.6943	7.72441	4.17334	4.97535	230.567	24.3937	89.737	13.7563	20.3631	16.5473	342.177	185.071	326.863	7.13318	5.20666	11.9213	4.7341	1.86173	5.2548	11.256	7.8329	8.76374	21.9885	35.9788	37.3192	121.075	19.4248	24.5949	kunitz trypsin inhibitor 2-like [Solanum lycopersicum]
	Solyc03g098780.2	48.2478	49.4396	24.2981	368.177	512.894	610.147	16.2877	4.04379	27.4867	113.301	126.995	392.484	63.2503	26.3196	10.7539	765.194	833.622	1451.18	0.7442	7.20294	13.2395	921.343	750.439	835.314	1702.84	1619.57	1338.71	226.475	96.8901	327.426	341.441	336.547	415.962	349.401	210.437	612.379	1664.25	2206.39	1536.23	3230.08	1504.32	1555.9	aspartic protease inhibitor 1 [Solanum lycopersicum]
	Solyc03g113900.4	2.03696	1.30359	1.22534	6.44854	4.88617	7.05844	1.58259	1.38374	0.841431	1.06605	1.16939	0.798644	1.0573	1.11146	0.81705	3.6026	3.34742	3.8003	1.20537	1.13224	2.40534	3.0188	4.01625	3.92522	1.72326	1.82398	1.14595	2.74492	2.26429	2.62935	4.63577	4.91201	5.24639	4.66256	5.06119	4.69392	5.40271	4.41579	4.69321	3.81092	3.16274	1.82025	alpha-mannosidase I MNS5 [Solanum lycopersicum] >XP_015068122.1 PREDICTED: probable alpha-mannosidase I MNS5 [Solanum pennellii]
	Solyc03g115930.3	32.5898	33.6562	43.874	1.83637	0.316172	2.48042	26.0893	66.0562	46.8062	23.5686	21.0089	39.1384	11.465	16.0487	19.1175	3.98269	2.87386	6.03876	79.5132	25.1557	46.954	31.6148	28.1062	29.2842	107.588	66.5704	102.107	0.943425	2.89041	17.6534	1.21273	0.342427	1.57228	0.683928	1.19266	0.98206	17.0355	14.0624	24.8997	26.5974	10.263	10.8354	probable calcium-binding protein CML30 [Solanum lycopersicum]
	Solyc03g116700.4	126.227	24.0785	63.8653	6.83174	2.91664	3.95435	37.9	148.92	119.783	2.28722	6.29972	6.67012	32.7391	44.1392	25.6735	4.55707	2.20002	1.85252	187.285	33.6308	116.15	13.4855	22.1148	11.262	233.072	113.348	193.846	2.58362	2.30912	38.8592	14.5895	0.549452	1.48677	5.39693	9.58843	0.894406	30.241	34.261	50.5158	137.62	25.531	33.6223	cucumber peeling cupredoxin [Solanum lycopersicum]
	Solyc03g116730.4	59.5483	45.5222	30.5199	1174.3	1252.24	1090.84	34.0896	7.74967	25.4219	69.6571	81.3478	90.2841	30.335	15.4	13.1179	527.475	460.416	516.595	29.9971	21.6112	39.5318	264.312	269.341	358.153	85.2719	69.4289	62.0672	455.77	380.588	389.95	199.521	227.779	207.201	239.618	234.072	307.625	114.521	106.28	98.218	111.208	182.105	71.8954	palmitoyl-monogalactosyldiacylglycerol delta-7 desaturase, chloroplastic [Solanum lycopersicum]
	Solyc03g117050.4	0.465858	0.472602	0.219962	2.29953	1.83137	2.84643	0.598426	0.175356	0.68404	0.781441	0.886488	0.586018	0.871197	0.490731	0.855756	2.15167	0.851886	1.63502	1.0392	0.649025	0.950691	0.648924	1.02262	0.927628	0.662835	0.725318	1.103	1.10215	0.772358	1.48721	3.91813	1.66429	4.10169	3.25747	5.01347	3.62841	2.61717	3.97019	2.15503	2.55238	4.08559	1.49971	aquaporin NIP6-1 [Solanum lycopersicum] >BAO18647.1 nodulin26-like intrinsic protein 6;1 [Solanum lycopersicum]
	Solyc03g117660.4	3.04244	2.19301	3.49145	0.550873	0.538445	0.395963	3.18667	7.65806	4.04751	1.86207	2.10875	1.2789	3.07853	2.55535	3.20155	1.21947	0.979829	0.842055	5.13766	2.30916	2.9786	1.50654	1.51272	1.88527	6.72496	5.81525	5.87697	0.876883	1.3777	1.16329	0.808588	0.482782	0.596013	0.727463	0.733788	0.7237	1.82426	1.57814	1.23319	2.32349	1.85063	3.62467	PREDICTED: uncharacterized protein LOC107014525 isoform X1 [Solanum pennellii]
	Solyc03g119250.4	13.0341	9.87008	15.5994	2.053	0.902375	1.2472	35.6779	130.321	72.4135	9.30515	12.889	15.1077	27.0956	41.1293	24.9767	5.63267	7.3534	6.87434	28.3898	113.075	19.6286	15.8625	24.6812	31.9596	65.0998	19.7065	34.3859	1.56158	2.30061	5.97458	5.81343	1.9581	3.03609	7.6174	4.25844	2.98493	22.2415	16.6728	20.2964	29.4691	5.6749	6.67235	protein SAR DEFICIENT 1 [Solanum lycopersicum]
	Solyc03g119470.2	0.199969	0.0337004	0.0340711	0.70006	0.978004	0.766113	0.109111	0	0.220125	0.642182	0.178032	0.304763	0.200897	0	0	0.644902	0.966249	0.636057	0.150086	0	0.154269	0.616134	0.793607	0.414267	0.949472	1.11027	0.698425	0.364403	0.288285	0.585962	0.7148	0.387714	0.660741	0.657333	0.656299	1.22533	1.29091	1.13069	1.22917	1.31685	1.1409	0.812413	uncharacterized protein LOC101252267 isoform X1 [Solanum lycopersicum]
	Solyc03g120800.4	0.333497	0.0846712	0.0871971	1.07407	0.999273	1.4697	0.0478666	0	0.0472828	0.512404	0.0480443	0.511766	0.134136	0.224726	0.277285	0.17412	0.434045	0.349037	0.143706	0.0453047	0.199702	0.38296	0.501209	0.250017	0.286343	0.129146	0.0849095	0.846108	0.423127	0.203659	0.118369	0.171546	0.202525	0.306814	0.4298	0.245743	0.717542	0.609886	1.54566	0.848163	0.799265	0.522824	putative Peroxidase 48 [Solanum lycopersicum]
	Solyc03g121900.1	55.7054	37.7113	7.23541	1817.21	2038.25	1569.81	5.27698	2.81764	7.31491	9.9072	7.68703	6.22863	22.5171	20.3144	18.2057	118.39	97.1558	71.5174	5.98338	9.3359	17.1289	39.0306	39.5805	88.8988	11.4829	23.7084	18.0763	1199.6	432.711	241.215	146.829	130.147	277.466	184.755	153.7	140.855	115.013	57.6337	102.888	102.531	342.876	63.666	putative lipid-transfer protein DIR1 [Solanum lycopersicum] >AQU12697.1 putative lipid-transfer protein DIR1 [Solanum lycopersicum]
	Solyc04g007200.4	0.965679	0.65589	0.413805	23.9546	11.7113	16.7379	0.179237	0.295202	0.271051	0.336795	0.699607	0.509997	2.55598	0.499837	0.171468	1.84118	1.85233	1.50068	0.0912	0	0	1.90655	3.60797	1.34014	0.697485	1.04209	0.312164	4.50027	7.0607	6.52957	1.13369	1.35857	1.0814	1.7818	2.31992	2.07069	2.4564	2.21195	3.52104	0.397092	1.41413	0.799962	methylketone synthase IIb [Solanum lycopersicum] >ADK38542.1 methylketone synthase IIb [Solanum lycopersicum]
	Solyc04g015620.3	4.29065	6.10146	2.40854	34.1307	35.9102	31.868	0.62468	0.0528122	0.625028	11.8043	4.83312	10.0756	1.00362	0.184497	0	18.0424	15.8702	15.367	0	0.185049	0.102717	16.7838	20.3373	22.4867	0.790333	2.05734	0.386118	16.053	27.5845	11.8113	24.5847	39.5264	25.3801	59.479	75.6305	55.7267	39.9855	37.7577	46.3265	10.2966	15.1568	10.4002	uncharacterized protein LOC101245049 [Solanum lycopersicum]
	Solyc04g050790.3	1.56952	1.69963	1.3225	6.29815	7.75793	7.90981	1.64434	1.4524	1.27513	3.0243	1.92195	3.4389	1.95977	0.740456	0.618257	6.81379	6.03837	5.63269	0.221122	0.602615	0.901196	4.15099	5.12621	5.5437	0.470579	1.07396	1.24692	2.65851	4.69811	2.36311	3.90696	3.13976	1.81099	2.66979	3.75792	3.76826	1.90502	3.16674	3.49326	2.14835	2.74042	1.114	uncharacterized protein LOC101243779 [Solanum lycopersicum]
	Solyc04g071960.3	6.96746	9.01865	5.28307	44.7491	44.7174	42.8652	4.75673	2.29649	5.56783	36.6137	31.5754	41.1635	5.46201	5.46829	3.8181	34.8463	30.77	32.6388	1.6002	3.07495	5.42574	33.2511	28.6747	32.7281	19.9805	21.8402	22.8615	29.6358	16.3135	22.5558	25.5461	21.7079	27.5722	41.6977	32.8041	36.1828	17.9968	21.3178	21.5521	10.1146	19.0044	9.13401	xanthoxin dehydrogenase [Solanum lycopersicum]
	Solyc04g072070.3	9.2457	3.24966	11.735	0.313879	0	0.166407	33.001	135.542	76.0679	0.570704	0.171591	0.661313	18.9977	65.3709	20.5677	0.0767272	0.0765835	0	10.1104	62.8685	5.92723	2.11914	2.09403	0.468634	9.93874	1.80126	2.68203	0.225369	0.159041	9.26133	2.12195	0	0.15128	1.1996	0.561269	0	6.47622	6.08555	19.439	28.8538	6.63969	3.98628	probable WRKY transcription factor 51 [Solanum lycopersicum]
	Solyc04g074740.4	0.280486	0.094565	0.383211	6.87275	7.92752	5.86203	0	0	0.535021	0.104172	0.106586	0.31653	0.595693	0	0	0.291096	0.982303	0.586675	0	0	0	0.381995	0.565433	1.12369	0.735755	0.387314	0.875171	2.00237	1.80818	1.03916	0.272555	0.703836	0.570758	0.305761	0.401655	0.379098	1.52162	2.25729	1.74225	1.13695	1.61928	0.884005	blue copper protein [Solanum lycopersicum]
	Solyc04g079640.3	10.2589	3.56642	12.1014	0.626073	0.651727	1.32917	4.04315	9.15137	5.21631	9.404	10.8686	9.51556	4.38753	6.19137	5.90643	3.90413	4.95618	4.18377	17.1106	10.9423	13.0423	10.7602	10.7205	8.11469	10.5237	8.89519	15.8362	2.05148	1.95994	3.41266	7.24148	4.08642	7.44714	9.24245	9.66337	9.95322	5.68385	8.36041	8.05051	4.91346	1.19568	6.13009	cytochrome P450 CYP82D47 [Solanum lycopersicum]
	Solyc04g079820.3	3.92499	0.619123	1.29795	0.491203	0	0.256394	0.810944	1.5303	2.34812	0.351304	0.321854	0.199986	0.580234	0.637578	1.76499	0.472365	0.0474609	0.0501084	0.648651	0.351756	0.283733	0.048185	0.0940932	0	0.662531	0.634057	0.379182	0.841952	0.490274	0.927669	0.623144	0.390647	0.434207	0.151892	0.352081	0.338594	0.357201	1.1262	1.46861	1.70528	0.646573	0.563717	type IV inositol polyphosphate 5-phosphatase 11 [Solanum lycopersicum]
	Solyc04g080270.4	0.13285	0.122268	0.159476	0.858681	0.97696	0.998996	0.148195	0.0583071	0.13533	0.440002	0.346801	0.542159	0.156162	0.106504	0	0.954071	1.08813	1.0368	0.0537426	0.0600029	0	0.854827	1.05588	0.687375	0.483023	0.755517	0.45346	0.295745	0.312424	0.498697	0.530043	0.411798	0.565329	0.488388	0.375412	0.875493	1.28603	1.09829	1.13713	1.26548	1.25954	0.946455	uncharacterized protein LOC101268101 [Solanum lycopersicum]
	Solyc04g150162.1	1.73099	0.422935	4.86871	0.305702	0.447214	0.425886	3.05009	2.75642	1.22475	0.428893	0.505499	0.81313	1.63651	4.57916	4.91742	0	0.101243	0	4.74297	13.1961	2.82532	0.101116	0.147891	0.556614	3.47742	2.2099	2.71167	1.11115	0.252916	1.39113	0.436341	0.405686	0.394324	0.514265	2.61566	1.62077	0.366065	0.5733	0.845443	0.806582	0.600934	0.0515323	vacuolar iron transporter homolog 1-like [Solanum lycopersicum]
	Solyc05g005010.3	5.59668	6.00924	4.01655	20.668	19.044	23.6102	3.06913	0.664929	2.91918	8.0071	6.26556	6.03821	4.44537	2.74951	2.40382	12.7805	11.5831	14.2106	1.2148	1.33788	2.14155	10.5861	14.3236	12.2078	2.17252	3.51516	1.86651	8.31427	9.62196	8.71759	14.6307	19.0372	17.7819	15.0933	17.6319	13.5889	16.7738	13.8246	17.5955	10.535	13.5682	8.62314	uncharacterized protein LOC101243783 [Solanum lycopersicum]
	Solyc05g005150.1	4.19444	2.9872	1.99783	22.3344	17.208	14.6556	4.14877	20.3113	20.9096	3.58335	3.41381	5.41295	7.06076	14.9331	7.32198	12.4889	11.7892	23.8578	1.81275	26.3626	2.67521	14.111	17.7647	24.0326	32.1531	7.48208	12.4582	9.65743	7.32135	9.5339	18.1185	15.7484	14.5893	11.3335	7.20082	9.54499	10.741	8.23184	11.0454	9.74049	12.7638	8.36646	F-box/kelch-repeat protein At1g23390 [Solanum lycopersicum]
	Solyc05g005870.3	0	0	0	3.16861	2.87061	4.43216	0.131106	0.050387	0.134071	0.0839746	0	0.208772	0.0800072	0	0	1.14513	2.36835	2.933	0.0952436	0	0.141403	0.429281	0.229006	0.270867	0.0383017	0.0397666	0	0.683123	1.37825	1.02341	0.15642	0.519771	0.196348	0.573919	0.690521	1.12653	0	0	0	0	0	0	nodulin-related MtN21 family protein [Solanum lycopersicum]
	Solyc05g006870.3	1.01054	0.773887	0.535495	3.59803	4.06776	3.61945	0.428907	0.934046	1.24852	0.132982	0.140345	0	1.17352	0.812515	1.08332	0.770849	0.775067	1.55418	0.14419	1.99037	0.433912	0.387352	0.383792	0.378767	0.120846	0	0.253036	1.48038	1.57057	2.72618	0.712032	0.130451	0.603267	0.396616	2.10473	0.75273	2.07208	1.61624	1.13377	0.908454	1.8013	0.531543	thioredoxin H4-like [Solanum lycopersicum]
	Solyc05g009270.4	6.83056	4.20542	3.43112	58.9374	45.5778	56.1659	1.12603	0.0802815	2.04633	2.34447	1.40391	0.815875	6.91193	0.538833	0.868341	12.2564	10.6447	15.5762	0.0762432	0.506469	1.87671	11.3835	13.6932	11.3496	0.353581	0.990687	0.927915	20.8973	15.6741	23.2427	13.5555	8.33273	14.8035	14.1024	10.5088	12.3348	23.6471	15.2203	24.9786	13.6644	33.6521	3.24036	3-ketoacyl-CoA synthase 6 [Solanum lycopersicum]
	Solyc05g009310.3	53.2669	65.0178	55.3021	0.483629	0.786454	0.820477	80.1397	40.6332	71.3368	15.4349	15.9973	16.0207	110.073	97.867	93.4136	7.94998	9.34572	9.79678	15.6551	20.3325	27.2721	37.1328	36.216	28.1694	9.94415	22.2281	19.9576	10.2796	6.77627	13.6965	10.8372	10.2493	16.1161	11.1976	11.1674	10.4288	35.6451	28.5503	24.3639	18.0927	23.4269	17.1284	zinc finger protein CONSTANS-LIKE 16-like [Solanum lycopersicum]
	Solyc05g011960.4	4.66234	6.00493	8.0986	1.24106	0.50143	0.789489	3.05185	12.9498	3.00475	0.593657	0.785776	0.223652	12.3883	7.98613	11.353	1.49764	0.738129	1.54016	6.17202	8.01712	4.94711	2.10426	2.57798	1.62965	2.93937	2.94629	3.15329	1.43454	1.32241	2.91829	1.57464	0.793323	1.85565	1.73431	2.5591	2.24307	6.31979	5.33747	5.35266	9.57013	4.64023	10.2003	PREDICTED: uncharacterized protein LOC107019151 isoform X2 [Solanum pennellii]
	Solyc05g012230.4	0.813807	0.286613	1.09942	6.14716	4.90574	7.38344	0.964381	1.47021	0.867832	5.21563	5.79195	5.52727	0.837541	0.93974	1.95736	6.77325	6.66846	6.30823	12.6634	9.4438	6.79404	2.588	2.55487	2.67463	3.50103	2.59184	6.74506	2.86776	2.83801	3.2815	1.38569	0.656765	2.02781	1.29325	1.6571	1.03549	1.31024	1.29808	0.680081	2.54732	2.37123	2.18729	uncharacterized protein LOC101267310 [Solanum lycopersicum] >XP_019069613.1 uncharacterized protein LOC101267310 [Solanum lycopersicum]
	Solyc05g015980.3	28.7262	29.5449	16.6136	119.504	129.292	102.573	21.4893	20.3561	13.7292	33.912	35.1302	35.8885	17.9362	12.4895	11.0659	110.831	88.6056	103.817	23.8598	19.6984	19.4259	38.7902	54.8252	69.8061	18.3995	21.966	19.6116	56.4731	80.7454	44.4567	49.7354	81.0378	46.084	44.8789	51.2142	47.0898	28.8742	18.8019	28.7379	14.7196	25.7655	13.0356	uncharacterized protein LOC101253897 [Solanum lycopersicum]
	Solyc05g050360.3	5.19299	3.08539	5.44202	0.499346	0.403923	0.515064	1.95411	6.37171	2.88066	0.25083	0.498169	0.474423	3.36877	2.73259	2.1978	0.587234	0.446926	0.244351	2.83347	3.92044	1.61361	0.414934	0.878447	0.432209	0.899781	0.727782	1.18875	0.632648	1.75984	3.03989	0.62127	0.520538	1.25954	0.534512	1.17348	0.29933	1.31974	1.02026	1.24818	2.00848	0.23536	0.918597	cyclic nucleotide-gated ion channel 1-like isoform X1 [Solanum lycopersicum]
	Solyc05g051580.3	0	0	0	8.61149	8.55236	8.98128	0	0	0	0.220313	0.411584	0.220551	0	0	0	4.82462	3.2655	5.29652	0.0270305	0	0	1.31631	1.33433	1.74776	0.226583	0.141573	0	1.72621	1.68336	2.57177	1.33077	0.956528	1.81098	1.67715	1.63739	1.90328	0.217485	0.317594	0.25589	0.118842	0.397906	0.0728373	BTB/POZ domain-containing protein DOT3 isoform X2 [Solanum lycopersicum]
	Solyc05g056060.4	205.868	210.245	153.476	1071.01	1111.97	1090.53	252.044	61.7919	214.09	127.307	129.884	171.29	198.956	219.565	175.872	517.462	474.546	603.674	71.7527	156.31	191.727	268.358	249.887	320.438	51.2158	55.3414	41.8802	465.496	317.747	387.658	483.821	372.934	543.531	567.695	498.532	575.203	151.921	118.093	132.096	49.5984	150.616	21.6323	chlorophyll a-b binding protein 6A, chloroplastic [Solanum lycopersicum] >XP_015076138.1 PREDICTED: chlorophyll a-b binding protein 6A, chloroplastic [Solanum pennellii] >AAA34140.1 chlorophyll a/b-binding protein [Solanum lycopersicum] >prf||1402358 ...
	Solyc05g150152.1	8.99805	9.4486	6.77615	54.5894	61.2393	55.178	13.6	5.04243	10.5528	5.32251	3.77454	7.55585	6.6974	7.0487	3.98915	6.23969	3.79851	5.81246	2.51004	10.5199	5.07475	2.89488	2.54662	1.87769	1.27001	1.11726	1.30772	29.379	20.9606	28.3083	5.00244	3.39541	6.12153	5.85382	6.54394	7.94462	3.88434	2.28569	3.77933	1.32208	6.45826	0.575932	uncharacterized protein LOC101247619 [Solanum lycopersicum]
	Solyc06g005330.3	0.267103	0.883394	0.427303	3.06488	3.84937	4.88303	1.29272	0.16326	0.65993	0.208843	0.222564	0.620646	1.25476	0.834885	1.07073	1.77602	2.24798	3.93278	1.88953	1.52838	2.52879	2.84554	2.81286	2.20335	0.377315	1.13121	1.74115	1.73469	2.07204	2.20331	0.248595	1.09198	1.33124	1.53973	2.4384	1.99657	1.68553	1.29173	1.46163	0.347103	1.17452	0	transcription factor MYB48-like [Solanum lycopersicum]
	Solyc06g005910.4	1.9794	2.8082	2.52613	16.1645	15.7013	17.6223	1.59358	2.5895	1.45413	14.3968	14.0334	15.4422	1.07994	1.56332	2.8115	25.5135	22.754	26.1639	1.48952	11.4033	7.18311	29.4591	28.277	39.5423	20.5529	17.1519	13.4991	5.98312	5.91324	6.49058	5.34817	4.13152	2.30595	4.88986	4.86961	6.7057	7.52921	5.70309	8.70197	11.3387	9.34	7.92835	tubulin beta-8 chain [Solanum lycopersicum]
	Solyc06g035960.3	30.3435	4.72898	27.2114	1.16345	0.646295	1.02758	10.762	79.4091	68.4517	3.16347	4.37778	3.2075	19.2169	26.0809	17.769	3.93518	3.80974	3.23055	8.65627	31.4492	5.01996	4.93629	5.40978	5.54637	30.2842	13.2355	14.3027	2.77538	2.12364	4.79928	3.71659	2.47571	2.98244	3.31641	2.60904	2.33979	8.81628	8.66787	11.1811	29.2055	8.50419	5.34799	oxalate--CoA ligase isoform X1 [Solanum lycopersicum]
	Solyc06g050810.3	11.6191	10.0864	15.4184	2.33914	1.45394	2.4466	14.6522	31.3378	26.7698	11.4039	7.84407	6.60045	20.296	28.1392	19.1425	1.23103	1.28659	1.10866	16.2518	20.7033	13.5115	2.50492	2.17784	1.35956	12.7586	5.65672	5.86334	4.03938	4.12776	6.58917	3.27319	1.07811	2.35367	4.96224	3.06856	1.80742	17.2571	16.6467	15.7926	39.9017	12.2274	7.63352	protein LURP-one-related 14-like [Solanum lycopersicum]
	Solyc06g051970.3	5.51552	4.13439	3.71013	0.145095	0.13975	0.225998	2.35798	5.49932	2.59531	1.113	1.11679	0.634391	1.74361	0.958443	0.757027	0.972875	0.75166	0.590277	0.537357	0.675626	0.502289	0.951198	0.576641	1.1665	0.471382	0.827475	0.396877	0.792392	1.2393	0.730309	2.09858	1.64841	1.55617	1.52445	1.58371	1.69543	2.9349	2.84172	2.27058	3.31921	1.93103	2.69934	calcineurin B-like protein 4 [Solanum lycopersicum] >XP_010322211.1 calcineurin B-like protein 4 [Solanum lycopersicum]
	Solyc06g054260.1	1505.72	1534.45	1334.76	6182.54	6748.86	6418.43	2941.65	1312.37	2716.07	1346.93	1270.66	1844.77	2309.36	3022.79	2179.85	3757.34	3859.58	4225.92	1648.05	3224.55	2790.82	3140.4	2740.93	3131.5	1509.8	1622.77	1443.12	3595.78	2774.96	3039.22	3231.37	3142.86	3780.68	4019.17	3480.38	4165.69	1879.02	1532.92	1748.36	1196.53	2123.06	726.378	PREDICTED: photosystem I reaction center subunit II, chloroplastic [Solanum pennellii]
	Solyc06g060630.1	0.552174	0.361371	0.615716	7.4038	7.1066	8.43849	0.529542	0	0.291916	0.953732	1.9374	1.04349	0.654982	0.134009	0.0701831	3.42151	3.11348	4.58385	0	0.0229858	0.335331	4.60074	4.22306	4.54737	1.36516	1.35414	0.880238	1.96145	0.739624	1.73903	1.14682	0.899812	1.45602	1.81837	1.53903	2.25784	0.538681	0.456709	0.804957	0.720263	1.26518	0.796207	PREDICTED: cation/H(+) antiporter 15-like [Solanum pennellii]
	Solyc06g060640.1	25.0717	15.0935	30.6752	771.831	481.668	668.529	2.68975	2.01012	0	65.9453	109.886	54.9933	5.0364	1.50867	1.28902	742.642	858.241	870.268	0	4.83618	3.14275	600.284	686.447	578.505	107.24	91.7228	138.047	272.757	187.979	327.983	709.105	467.206	756.227	696.509	582.916	799.759	47.4921	57.1936	77.6604	69.2236	92.0261	37.3365	14 kDa proline-rich protein DC2.15 [Solanum lycopersicum]
	Solyc06g062420.4	39.6759	18.4229	56.5174	0.185827	0.359508	0.393171	106.849	287.103	298.954	0.393032	0	1.19785	23.7236	40.7038	74.733	0	0	0	19.9965	35.7864	8.88625	0	0	0	0.178763	0	0.181564	0.174676	0.368479	5.96726	3.88744	0.184637	0.347539	0.930875	1.47734	0	4.63199	5.24877	12.7357	15.7704	5.97604	5.79231	_
	Solyc06g063210.3	4.79217	1.73537	4.34369	0.0851518	0.128701	0.140176	1.13246	4.16768	2.41834	0.39388	0.243584	0.391925	0.745388	0.63062	1.14674	0.303469	0.186034	0.175553	2.82993	2.14152	1.19326	0.416117	0.45562	0.378533	1.50826	1.25085	1.27018	0.162696	0.287608	1.17109	0.623742	0.0509658	0.250066	0.174495	0.396829	0.0495708	1.10556	1.11962	1.49822	2.49274	0.624994	0.6766	glutamate receptor 2.8 [Solanum lycopersicum]
	Solyc06g066180.4	0.107568	0.0557741	0.168962	1.0565	1.00844	1.21094	0.247081	0.134042	0.297317	0.460382	0.362023	0.579882	0.231314	0.0577196	0.236315	0.616176	0.953382	0.738416	0.365484	0.115343	0.0631052	0.620337	0.387768	0.604333	0.322403	0.168176	0.387764	0.744367	0.340182	0.533923	0.299576	0.56514	0.634995	0.518687	0.457661	0.652024	0.84776	0.811302	1.19519	0.718415	0.665333	0.347591	myb family transcription factor PHL11 [Solanum lycopersicum]
	Solyc06g069730.3	33.2202	14.6234	16.1482	1830.74	1793.68	1653.07	15.4617	2.25776	27.1764	5.69003	7.11604	13.3649	49.3255	16.3085	4.6357	206.17	202.5	273.828	0.626945	7.46287	27.2618	66.6447	59.7948	86.191	3.05576	5.75614	3.08496	1155.63	710.857	607.422	368.145	255.546	462.496	477.531	420.981	491.984	87.1333	53.0048	64.6018	37.3888	129.101	15.7326	chlorophyll a-b binding protein Cab12 [Solanum lycopersicum]
	Solyc06g074200.4	719.215	516.665	444.971	6643.82	7254.46	6589.43	749.345	58.9704	581.575	141.566	161.849	201.289	880.995	587.355	336.676	1636.45	1495.08	1691.35	221.911	619.858	772.114	759.062	732.212	899.633	59.358	72.3908	52.7614	3794.12	2486.48	3195.41	2523.53	2090.41	2848.52	4084.78	3693.73	3389.94	778.692	520.559	662.511	472.039	1527.54	378.988	photosystem I subunit O [Solanum lycopersicum] >XP_015079595.1 PREDICTED: photosystem I subunit O [Solanum pennellii]
	Solyc06g076350.3	9.34921	8.86542	10.4183	0.682928	1.0598	1.12908	3.8946	5.44931	4.63012	10.3055	9.25028	8.26485	2.61881	2.46255	2.22945	2.17799	2.59183	1.59064	10.1676	3.23137	4.18975	4.12939	4.4955	4.32941	9.266	12.2742	11.913	2.7341	3.72967	3.04256	2.36305	3.23582	1.75879	1.48888	1.58698	1.86374	6.18903	4.86681	5.12842	4.25476	5.20074	5.13959	transcription factor PCL1 [Solanum lycopersicum] >XP_004241214.1 transcription factor PCL1 isoform X1 [Solanum lycopersicum] >XP_010322338.1 transcription factor PCL1 isoform X1 [Solanum lycopersicum]
	Solyc06g076630.3	10.8867	6.00063	4.96741	72.2853	61.0652	64.6285	1.25612	0.247057	0.659361	5.76984	5.89914	5.37047	1.81734	1.4619	0.578898	11.9491	10.2028	11.7368	1.06373	0.206808	0.99099	9.13763	12.1655	11.6534	2.41238	2.40898	1.55574	34.4622	25.4884	30.9546	9.49722	9.48543	12.8498	11.6663	15.1074	16.0744	10.7286	11.8136	10.6849	2.99944	7.41476	1.61736	peroxidase 47 [Solanum lycopersicum]
	Solyc06g082950.4	536.124	547.738	442.937	2863.37	2720.39	2756.82	598.797	190.177	519.192	347.775	300.541	394.56	487.261	525.769	387.666	853.628	782.214	889.899	250.784	460.929	435.92	597.318	591.717	560.987	151.707	190.677	172.137	1274.37	868.304	1029.44	1097.7	789.692	1246.44	1503.89	1359.42	1356.23	535.865	492.869	493.407	274.169	685.784	218.468	photosystem I reaction center subunit XI, chloroplastic [Solanum lycopersicum]
	Solyc06g083070.3	9.21341	7.07556	5.48528	99.9418	77.1884	95.779	4.25848	1.9459	4.03383	48.4663	55.546	47.3043	17.8984	4.25731	5.4914	58.5631	58.5821	57.4035	2.96687	3.4135	5.88018	30.8976	33.615	27.6963	11.8277	11.5596	10.4973	43.115	33.9986	46.8116	33.1591	23.104	29.7402	40.2516	41.7859	55.1491	43.4296	47.3289	52.0669	25.7501	38.6564	8.31292	fimbrin-2 [Solanum lycopersicum]
	Solyc06g083560.3	0.112299	0.114075	0.116023	3.39996	3.4725	2.87117	0.0633123	0	0.187042	0.228957	0.902834	0.807834	0	0	0	2.2167	2.8071	2.90594	0	0	0	1.56169	1.36737	1.54787	0.38006	0.615923	0.602155	0.824788	0.924984	0.683623	0.554449	0.491303	0.469658	1.12052	0.893449	0.901278	1.20844	1.22017	0.874286	0.829828	0.767459	0.79381	uncharacterized protein LOC101262531 isoform X2 [Solanum lycopersicum]
	Solyc06g083900.3	0.463393	0.775813	0.0789012	46.3562	22.1661	29.369	1.01928	0.0936946	2.1502	9.8076	25.5089	46.1872	12.3777	1.36729	0.629945	238.589	231.049	358.281	0	0.155608	1.75218	64.0607	51.2906	79.1341	7.15958	8.9406	7.79522	9.06073	6.43692	13.3519	34.2733	43.6523	37.4564	31.3174	14.8928	46.1018	49.2008	50.954	40.9586	82.4621	51.4585	99.9955	transcription factor MYB13-like [Solanum lycopersicum]
	Solyc06g084140.4	0.672104	1.24691	0.839786	9.09717	8.76706	11.5912	1.09771	0.0890444	0.829866	18.1009	19.4975	16.8754	1.04485	0.248156	0.775072	12.452	12.5166	13.1455	1.0131	1.12534	1.01298	4.98817	5.59145	5.3093	1.10899	0.965951	1.43145	6.51121	5.31271	1.80826	8.30215	5.33484	8.56535	4.93793	6.38812	7.83959	5.22625	4.82066	3.05724	1.41345	4.77678	0.613997	sulfate transporter 3.1-like [Solanum lycopersicum]
	Solyc07g006320.4	0.542788	0.491485	0.246812	2.85415	2.27603	3.26186	0.368866	0.037092	0.201958	0.526457	0.97769	1.02575	0.477037	0.220798	0.225392	0.27193	0.847088	0.961134	0.0687207	0.0624564	0	0.18342	0.661338	0.331261	0.117889	0.122409	0.121009	1.24466	1.00793	0.903151	0.572225	0.150542	0.531822	0.501646	0.401938	0.938784	0.434603	0.656585	0.35764	0.299282	0.597972	0.0626524	VAN3-binding protein [Solanum lycopersicum]
	Solyc07g006550.2	2.73126	3.93468	2.36173	16.1626	14.9509	16.1026	0.826745	0	1.4152	1.82752	2.71203	1.51867	1.57343	2.53307	1.30911	13.4214	7.73326	9.64102	1.06775	1.06379	3.97455	6.91558	10.5811	9.61429	1.6128	1.45128	1.73615	7.12942	6.19358	5.07688	15.2362	5.94968	14.3921	14.2669	12.278	14.0356	13.8318	12.3421	14.5251	5.66023	14.1645	5.57065	PREDICTED: intracellular ribonuclease LX-like [Solanum tuberosum]
	Solyc07g006560.3	28.8525	37.8505	37.9633	1.45946	0.396503	0.936166	9.96403	12.8275	13.6007	1.83755	1.53848	2.394	27.7601	14.9042	16.8702	1.52714	1.09544	0.264596	4.08672	5.99691	11.5235	0.498157	0.735433	0.75156	2.76855	3.78838	3.80736	15.1683	14.4776	12.3195	14.9305	18.4408	20.2649	18.7641	16.9209	47.9193	68.5408	120.881	82.4759	43.0677	44.2741	19.6661	ribonuclease MC-like [Solanum lycopersicum]
	Solyc07g006770.2	1.81769	1.93664	2.90883	0.346653	0.183621	0.233279	0.312149	1.83183	0.637923	1.68386	1.87811	1.22981	1.18501	0.772915	0.918404	1.4302	1.53857	1.90728	4.68262	1.09212	1.90154	3.2521	3.9672	2.86709	4.30651	1.70499	3.20342	0.383514	0.842147	0.810921	0.85853	0.563858	0.763206	1.08621	0.987406	0.913705	1.19442	0.956012	1.79314	1.79675	1.09132	1.19837	probable LRR receptor-like serine/threonine-protein kinase At3g47570 [Solanum lycopersicum]
	Solyc07g008620.1	3.05985	1.48204	4.01914	0.369314	0.0986896	0.127731	0.392785	0.668756	0.23509	0.381837	0.41542	0.493197	0.607415	0.775911	0.45622	0.148569	0.19019	0.0885207	9.81627	1.21889	3.55225	0.429255	0.458799	0.203288	15.0204	5.26396	5.12963	0.155323	0.239466	2.26473	1.3853	0.103208	0.487377	0.709095	0.698995	0.118319	6.66906	4.16376	4.41209	10.0074	2.96885	2.17622	RecName: Full=Receptor-like protein EIX1; AltName: Full=EIX receptor 1; Flags: Precursor
	Solyc07g049530.3	160.633	45.5487	100.307	4.96205	0.862768	1.94988	247.428	1761.37	844.9	2.77388	6.27379	5.98272	845.996	895.205	767.537	1.29074	1.43382	0.521851	196.926	451.361	106.739	4.46476	3.52195	4.21399	76.4787	20.0509	23.7522	2.09649	0.624862	42.9263	24.4882	0.840391	5.67457	6.15052	10.2068	0.496285	138.02	249.018	231.618	754.789	135.161	83.9518	1-aminocyclopropane-1-carboxylate oxidase 1 [Solanum lycopersicum] >P05116.2 RecName: Full=1-aminocyclopropane-1-carboxylate oxidase 1; Short=ACC oxidase 1; AltName: Full=Ethylene-forming enzyme; Short=EFE; AltName: Full=Protein pTOM 13 >CAA41212.1 1 ...
	Solyc07g052950.3	7.2633	10.1989	10.797	37.8859	19.5916	39.0705	12.9603	3.29187	3.97733	90.2482	77.9163	72.8696	33.9965	25.1307	27.7474	104.191	113.705	122.572	72.105	42.6661	58.1935	77.7666	64.1632	59.1976	16.0195	18.522	15.7234	14.3793	14.6671	22.9977	39.6436	31.3122	51.8662	57.4338	72.816	68.7334	29.9536	40.2873	27.9788	30.234	63.1764	20.9236	uncharacterized protein LOC101268883 [Solanum lycopersicum]
	Solyc07g062480.2	7.77362	2.11378	3.56713	0.326116	0.45517	0.335148	0.357571	1.16343	1.8312	0.0860999	0.0891905	0	0.406215	0.170755	0.169125	0.564057	0.567881	0.166073	0.533529	0	0	0.630595	0.774203	0.473263	0.847796	0.48421	0.238397	0.541762	2.00744	1.39128	3.86463	2.97705	2.5549	3.0381	3.07188	1.7006	2.79147	2.99652	2.69987	1.03126	2.04769	0.40036	epidermis-specific secreted glycoprotein EP1-like [Solanum lycopersicum]
	Solyc07g062710.4	21.9415	11.9045	7.70422	70.4943	56.1333	54.4492	9.41788	3.3445	9.7781	6.30135	5.94677	3.7085	26.565	7.15506	6.98824	16.7945	16.0652	20.7899	0.225293	0.489583	3.06504	36.169	34.9033	34.0299	7.271	5.7781	5.75297	34.4049	21.416	29.2239	28.3227	28.2166	28.2118	19.9743	19.5199	23.4636	13.9438	13.1519	25.9812	3.36752	7.73925	0.736983	basic leucine zipper 61-like [Solanum lycopersicum]
	Solyc07g063560.4	14.8141	11.2402	20.7078	1.23758	0.732957	1.13754	6.11565	11.0581	14.118	4.79437	8.75513	6.53611	2.55888	4.74121	5.08085	3.46553	3.45379	2.03575	7.90757	5.94348	5.75484	2.53083	0.78351	1.65795	3.33804	1.81948	3.34584	4.57302	7.44037	3.6688	1.4283	0.912941	1.43797	1.06522	2.58284	2.72069	5.76174	3.83405	7.08431	2.11083	6.04138	0.382415	uncharacterized protein LOC101243730 [Solanum lycopersicum]
	Solyc07g064600.3	552.995	214.567	145.056	25.5515	11.5282	17.5557	56.7971	62.8214	74.7664	29.012	40.2278	194.98	140.769	40.1296	33.7834	70.7877	63.3837	160.182	3.21128	3.96141	9.15952	223.975	192.621	170.874	1021.68	841.246	1114.09	51.539	12.5627	82.2871	58.5098	50.4655	61.751	23.6704	13.3973	112.11	829.936	1559.05	639.745	2014.41	196.824	517.945	inducible plastid-lipid associated protein [Solanum lycopersicum] >ABA18635.1 inducible plastid-lipid associated protein [Solanum lycopersicum]
	Solyc08g007460.3	61.8061	18.8447	68.7276	1.14159	0.23736	0.794185	64.7334	325.654	165.361	0.130096	0.135945	0.526684	77.7637	95.3663	88.709	0	0.130102	0	159.235	117.075	67.7539	0.376497	0.370696	0	1.07619	0.248511	5.16554	0.970242	0.897572	14.465	4.51024	0.128481	1.0887	1.42222	2.69735	0	10.6989	12.474	16.0097	50.8718	4.76502	7.70267	protein YLS3 [Solanum lycopersicum]
	Solyc08g007680.1	0.818468	0.832282	0.642921	3.0814	2.74884	4.96808	0.0526782	0.0299566	0.107529	0.522291	0.758718	0.520758	0.223112	0.12382	0.0768329	1.05821	1.18394	1.78943	0.256687	0.0756714	0.256845	1.59169	1.44421	1.62264	0.321538	0.358749	0.515856	1.99934	1.51396	0.905708	1.29924	0.905901	2.07534	1.12793	1.4271	1.67593	0.534966	0.71348	1.22126	0.363497	0.743213	0.0978037	subtilisin-like protease SBT1.7 [Solanum lycopersicum]
	Solyc08g013670.3	1140.77	1154.11	850.049	6282.52	6550.6	6175.33	2253.75	484.645	1758.99	317.537	353.827	412.362	1620.26	1822.37	1277.96	2042.95	1864.8	2021.26	484.652	1300.72	1266.15	879.846	836.943	1005.17	119.843	127.816	132.76	3604.83	2502.75	3041.67	2560.36	2112.23	2957.19	3034.09	2726.46	2822.61	844.875	638.543	781.245	607.138	1485.16	348.468	photosystem I reaction center subunit [Solanum lycopersicum]
	Solyc08g062820.3	44.323	12.7735	45.4974	5.32454	6.20681	6.71259	22.3754	44.1196	24.7473	2.18437	1.98006	3.53595	9.9157	15.5739	16.6418	5.16182	4.73044	4.80074	21.513	24.5055	18.7137	6.6536	6.72279	7.91145	7.54413	4.86978	6.87948	13.0479	17.9137	9.78046	13.3617	15.8634	9.89685	10.9522	18.2657	14.5249	17.7114	18.5901	20.1825	22.5139	14.3767	16.4035	cytokinin riboside 5'-monophosphate phosphoribohydrolase LOG8 [Solanum lycopersicum]
	Solyc08g067330.1	216.445	210.318	175.808	1284.93	1132.92	1195.85	70.3663	29.372	109.601	13.4052	1.96462	3.77459	62.5433	58.4049	24.9601	114.722	80.3451	168.616	0	12.5323	16.9712	35.6137	88.3863	63.4896	1.58913	5.8444	0	408.258	306.77	397.846	272.45	237.041	308.14	242.331	290.311	277.853	38.6816	24.4298	81.3617	4.12178	64.2813	0	PREDICTED: chlorophyll a-b binding protein 3C, chloroplastic-like [Solanum pennellii]
	Solyc08g067340.4	28.15	6.26037	20.8133	0.0513286	0.149245	0	21.6145	119.322	68.0929	0.270597	0.11393	0.649448	3.26353	19.0697	29.7897	0	0.0489216	0.0512901	40.681	89.0271	22.237	0.844587	2.91875	2.43934	25.9405	3.88418	13.2501	0.049617	0.622497	5.92572	0.299157	0	0.302448	0.316156	0.262379	0	6.2972	6.4918	21.0155	22.4822	5.65385	2.69889	WRKY transcription factor 46 [Solanum lycopersicum]
	Solyc08g067360.3	15.2229	4.30261	9.96765	0	0	0	5.87766	83.3318	38.147	0.280796	0.374337	0.210165	1.60293	3.40636	3.44329	0	0.0645361	0	7.9464	7.41264	4.14617	0.795487	1.95829	0.91735	58.9039	12.646	20.566	0	0.210987	1.77148	0.0665926	0	0	0.0714965	0.213067	0	3.02474	3.06912	10.2038	10.8384	4.09053	1.28384	WRKY transcription factor 45 [Solanum lycopersicum]
	Solyc08g068490.3	25.3969	12.8902	12.3617	77.0734	62.7016	63.1289	3.8373	1.34406	3.57435	6.20782	8.3102	5.11398	5.73291	3.39152	2.68246	23.5732	21.0582	26.4457	0.232906	1.19511	2.91073	25.4163	28.2468	24.0679	6.16719	8.60604	6.0604	37.4281	29.0133	23.8811	33.9224	41.8178	41.9406	32.5362	30.6364	40.5861	35.1658	24.6283	30.4154	16.1063	33.1215	11.0065	PREDICTED: jasmonic acid-amido synthetase JAR1-like [Solanum pennellii]
	Solyc08g074740.3	6.83913	4.33489	7.41172	0.823332	0.972119	1.5249	13.0518	15.0255	13.3909	0.539667	0.786274	0.879558	17.4792	21.5811	21.8251	0.671914	1.0555	0.774698	3.70393	7.04891	3.99012	1.31693	1.18995	1.19014	0.64612	0.4945	0.674711	2.00967	2.93229	2.47497	1.36254	2.04159	1.50448	2.53302	3.44047	3.05393	3.61666	3.19723	5.14795	3.38954	6.44172	2.03513	poly [ADP-ribose] polymerase 2-like [Solanum lycopersicum]
	Solyc08g078040.4	21.3303	3.89405	11.9011	0.0988776	0.18873	0.255995	7.12122	29.3606	25.1643	0.521172	1.30899	1.20985	13.5895	14.4927	14.8499	0.290047	0.0486156	0.102099	28.6126	11.7524	13.2208	0.288136	0.188569	0.191967	11.9981	5.00838	7.79484	0.472988	0.392619	2.00933	0.432746	0	0.291602	0.455211	0.451212	0.143934	5.58627	6.55228	6.29079	18.7617	3.81392	3.56909	PREDICTED: FAD-dependent urate hydroxylase-like [Solanum pennellii]
	Solyc08g078900.1	11.5934	4.46399	10.0461	80.1254	80.1182	83.5979	2.87313	2.33782	1.52831	1.05865	2.75473	6.82142	9.57745	5.99061	4.56782	19.2826	29.0739	24.1057	7.69584	1.07986	5.57287	12.4616	11.3516	14.8846	3.75186	1.02142	0	26.8218	49.4225	37.3029	7.11772	6.35924	9.09406	6.61511	18.1736	13.653	3.8459	1.0313	7.09737	6.16632	6.66707	1.57115	arachidonic acid-induced DEA1 precursor [Solanum lycopersicum] >AAS80139.1 arachidonic acid-induced DEA1 [Solanum lycopersicum]
	Solyc08g079020.3	100.112	64.8361	126.843	10.5964	7.6793	10.7597	133.861	197.636	148.178	5.8719	6.43475	8.36862	42.2537	58.456	100.023	4.94664	7.83704	4.58246	43.3914	62.4676	31.1611	10.3495	9.74151	9.28365	9.01593	7.77618	10.3868	28.9748	41.2144	22.0759	23.5906	27.5485	22.6566	19.242	23.2961	17.8103	14.1119	12.3284	16.2369	7.04424	12.1429	10.7407	adenine phosphoribosyltransferase 4 [Solanum lycopersicum]
	Solyc08g080530.1	2.16815	1.77273	9.44016	0	0	0	14.2945	95.8712	53.2771	0	0	0	5.46228	16.4327	9.48503	0	0	0	6.61534	3.49174	1.97206	0	0	0.430964	0.836116	0.22248	0.441749	0.659476	0	3.48961	0	0	0	0.229616	0	0	0.643069	2.24303	4.6115	2.90581	2.23466	1.12068	PREDICTED: uncharacterized protein LOC107028227 [Solanum pennellii]
	Solyc09g005730.4	10.2836	5.04322	20.2157	0	0.505511	0.285232	15.4607	9.34516	15.3596	0.420041	2.07431	2.12109	11.3147	17.1571	17.0707	0.534948	0.135213	0.538797	3.76651	8.23482	2.54738	0.958113	0.960154	0.658976	3.96511	3.07973	3.31755	0.877031	0	8.05893	0.364524	0	0.378098	0	0	0	0.674373	0.982279	0.52184	0	0.678208	0	uncharacterized protein LOC101246275 [Solanum lycopersicum]
	Solyc09g007520.3	4.6279	1.46421	5.58458	0.236961	0.732102	0.617812	1.03225	7.17195	2.74545	0	0	0.0432688	2.18445	2.05278	2.2899	0.64131	0.596905	0.290316	2.95112	0.456604	1.0937	0.237575	0.115404	0.119195	0	0.0802363	0.0389931	1.08755	1.25636	2.16271	0.60609	0.27807	0.735073	0.322922	0.680883	0.304594	0	0.0408999	0.466341	0.430337	0.466515	0.0807892	peroxidase 21 [Solanum lycopersicum] >XP_025888518.1 peroxidase 21 [Solanum lycopersicum]
	Solyc09g008670.3	295.509	8.13576	20.3116	1.20005	0.214607	0.410897	4.05066	2.01769	15.6431	0.104499	0.383899	5.915	7.13286	4.69542	3.63908	0.742731	10.2635	3.44208	1.98073	1.95117	1.56432	4.50923	3.63876	2.96543	100.485	91.7214	117.481	4.06894	0.453595	8.71198	3.3605	3.38516	4.65616	0.698713	0.153477	13.4452	116.554	169.506	139.063	412.719	101.118	62.2587	threonine dehydratase biosynthetic, chloroplastic [Solanum lycopersicum] >P25306.1 RecName: Full=Threonine dehydratase biosynthetic, chloroplastic; AltName: Full=Threonine deaminase; Short=TD; Flags: Precursor >AAA68097.1 threonine deaminase [Solanum ...
	Solyc09g015770.3	219.707	173.108	169.169	9.0866	4.78461	7.6253	566.667	1174.3	483.085	3.31527	2.53647	5.4202	200.462	347.19	427.785	2.97524	5.09485	3.70567	161.212	745.566	120.215	29.7317	47.3265	62.6701	121.27	49.4712	77.4684	13.0089	35.1431	133.857	6.02086	3.61961	4.43561	4.44512	5.36784	1.43915	52.4108	40.2877	77.357	97.2925	34.152	28.7079	WRKY transcription factor 81 [Solanum lycopersicum] >ADZ15316.1 WRKY3 [Solanum lycopersicum]
	Solyc09g065870.4	12.8258	13.7031	14.849	0.794685	1.75094	1.0005	8.23315	18.0874	13.9532	1.39542	1.64128	1.65718	4.54961	3.76689	5.9378	1.35153	1.88245	1.45507	4.66703	4.00436	3.3844	1.09272	1.35196	1.11047	9.60211	3.07857	5.90549	4.06456	2.05696	6.49568	3.99245	3.43819	4.32041	3.00938	5.26511	4.16714	9.06235	10.2032	8.86703	10.7906	11.1544	6.44099	E3 ubiquitin-protein ligase RGLG3 [Solanum lycopersicum] >XP_010326428.1 E3 ubiquitin-protein ligase RGLG3 [Solanum lycopersicum]
	Solyc09g074560.3	50.6339	60.0063	59.3525	7.38803	6.33539	7.10969	53.6833	51.7503	60.0907	26.419	34.2377	31.7305	50.3839	52.3394	54.8544	16.7991	16.7987	17.4775	19.3206	25.7398	24.9657	25.9519	25.5369	26.6182	31.4947	20.7538	34.8259	16.6393	16.2515	26.0687	13.6158	11.1674	13.9013	14.6422	15.5848	15.7661	30.184	31.6694	37.9313	29.4418	22.7168	16.0969	zinc finger protein CONSTANS-LIKE 13 [Solanum lycopersicum]
	Solyc09g075820.3	19.2884	2.34033	7.74479	1.03303	0.42936	0.906857	2.28109	12.6152	8.72637	2.3849	4.79268	3.04952	7.98719	6.31522	4.32913	1.75461	1.61469	1.92467	9.40221	1.95172	4.25707	3.49512	2.94829	2.33641	36.3625	13.6485	26.3609	1.29178	0.968279	7.70924	5.33346	0.338335	3.3859	3.2511	4.52716	1.39539	14.3517	19.1229	21.2722	43.8709	8.974	7.11731	hexose transporter protein [Solanum lycopersicum] >CAB52689.1 hexose transporter [Solanum lycopersicum]
	Solyc09g090440.1	5.27665	3.29482	3.49745	0.439205	0.231383	0.31877	1.48846	2.36467	0.676798	0.479653	1.15767	0.473743	1.18308	1.64767	1.47355	0.888554	1.05459	1.67732	0.735349	0.81645	1.06046	2.71288	2.95719	2.59104	2.32088	2.06485	4.09475	1.18421	0.88165	0.241704	1.2596	2.44841	1.28471	1.88717	2.1788	2.65403	3.75656	3.75194	3.92828	3.10047	3.5586	3.90983	pentatricopeptide repeat-containing protein At5g66520-like [Solanum lycopersicum] >XP_010326779.1 pentatricopeptide repeat-containing protein At5g66520-like [Solanum lycopersicum] >XP_010326780.1 pentatricopeptide repeat-containing protein At5g66520- ...
	Solyc10g005000.4	1.47054	1.28985	1.12304	4.23756	5.54521	4.46262	0.347203	0	0.422849	0.402193	0.494391	0.294994	0.736211	0.632261	0.0360244	0.982575	1.28508	1.56267	0.117204	0.0693032	0	1.37119	1.65201	1.6255	0.230866	0.375379	0.304149	3.2306	2.36059	2.05129	1.06743	0.999491	1.96388	2.27406	2.42368	3.16324	1.45212	2.03358	3.40192	0.572501	2.20831	0.212424	protein IQ-DOMAIN 14-like [Solanum lycopersicum]
	Solyc10g006230.3	1159.85	1079.2	853.005	7184.51	6816.45	7265.66	1288.93	288.128	1085.92	692.827	753.691	832.077	1323.46	1199.46	739.274	5832.97	5650.16	6809.92	364.086	937.74	970.47	3588.23	3460.49	3647.88	599.158	560.718	508.513	3954.76	2760.09	3620.59	4843.28	3900.99	5247.39	5889.63	5145.35	6070.61	1428.06	1338.89	1376.36	1241.39	2242.98	914.944	chlorophyll a-b binding protein 7, chloroplastic [Solanum lycopersicum] >XP_015055626.1 PREDICTED: chlorophyll a-b binding protein 7, chloroplastic [Solanum pennellii] >P10708.1 RecName: Full=Chlorophyll a-b binding protein 7, chloroplastic; AltName: ...
	Solyc10g006900.3	118.881	97.6181	70.623	1425.86	1539.02	1311.52	66.9171	11.9712	68.7442	171.147	159.442	166.736	49.6447	50.599	18.546	894.396	693.927	818.072	13.405	17.157	30.7333	264.73	305.988	403.28	55.9037	61.8732	40.7632	658.845	471.275	372.214	580.539	464.654	852.115	1110.98	880.495	766.218	197.254	149.982	178.45	67.8315	170.09	76.8575	light dependent NADH:protochlorophyllide oxidoreductase 3 [Solanum lycopersicum]
	Solyc10g007000.3	5.87205	3.42525	6.13068	0.473104	0.690968	0.909929	6.17113	15.2126	10.2683	2.55038	2.773	2.46443	8.39975	9.70329	10.8969	1.79717	2.58822	2.33376	10.1077	8.04899	6.32284	3.40507	2.63073	3.06517	5.82464	6.89298	6.76215	1.26242	2.01445	2.23881	1.73895	1.526	1.78811	1.69523	2.7233	1.94183	2.65446	2.83865	3.66239	5.47102	2.85815	4.78847	probable ubiquitin-conjugating enzyme E2 25 [Solanum lycopersicum]
	Solyc10g007600.3	55.3914	56.6935	61.7738	443.669	339.228	364.394	37.8757	47.3527	33.3206	29.2616	29.9472	32.6364	46.3258	17.9712	47.3752	71.0048	63.8793	64.2913	45.4577	36.9773	27.071	40.3255	35.6156	25.6182	9.36259	12.3914	9.46794	162.027	147.357	238.264	75.329	59.8408	47.3487	114.691	132.276	103.292	67.9925	75.3751	42.0457	51.6927	93.5	29.5623	glycolate oxidase [Solanum lycopersicum] >NP_001334907.1 glycolate oxidase [Solanum lycopersicum]
	Solyc10g009010.4	0.122379	0.12384	0	3.08401	3.49697	3.87025	0	0	0	1.22882	1.08774	1.14213	0.127631	0	0	2.41482	3.86049	2.4989	0	0	0	3.74072	2.61421	4.74172	0.827166	1.61169	0.562213	1.63181	2.63144	0.983506	2.89738	5.33429	3.07705	3.26423	5.04035	2.34767	5.57411	5.35772	6.13224	3.44519	4.60494	3.15077	CBS domain-containing protein CBSX5-like [Solanum lycopersicum]
	Solyc10g009430.3	0.159752	0.129542	0.487435	0.790881	1.21704	1.30585	0.426105	0.0776375	0	0.302549	0.175055	0.135344	0.0987343	0.19544	0.034084	0.447392	0.446095	0.199336	0	0	0	0.0629196	0.338353	0.0624663	0	0.0319253	0.093551	0.303565	0.601601	0.796201	0.430688	0.190752	0.125536	0.261515	0.419706	0.583989	0.263079	0.32994	0.250441	0.221974	0.314061	0	O-acyltransferase WSD1 [Solanum lycopersicum]
	Solyc10g009570.3	30.4792	19.9689	16.7165	207.179	226.692	192.073	16.0264	5.40317	15.6658	26.366	29.1379	27.0245	21.5671	11.0428	8.54189	102.171	84.063	107.731	7.3948	21.6698	26.7835	38.2168	35.0917	46.4811	8.19042	9.43566	7.13851	131.037	95.7255	101.09	108.989	92.0993	122.063	110.323	101.627	125.581	46.0961	37.9903	41.9984	27.3654	56.7114	14.0013	PREDICTED: rhodanese-like domain-containing protein 4, chloroplastic [Solanum pennellii]
	Solyc10g011730.3	15.3612	9.16812	9.08756	103.829	115.16	106.87	8.92829	2.36187	9.06618	22.0249	21.3537	24.8904	17.032	6.4191	7.01614	17.8894	23.0797	19.25	1.45573	2.72227	0.370395	21.6606	25.0724	21.8993	11.8193	8.91868	8.42279	54.2003	39.0627	63.6516	29.8986	25.2673	33.0272	33.1358	21.8219	32.435	22.1524	23.3645	39.2282	14.0862	21.6245	5.83371	PREDICTED: arabinogalactan peptide 20-like [Nicotiana tomentosiformis] >XP_016457511.1 PREDICTED: arabinogalactan peptide 20-like [Nicotiana tabacum]
	Solyc10g047530.2	1.98962	1.40258	0.427685	7.91053	6.64145	6.5017	0.400083	0.214284	0.702657	2.34464	2.3349	2.30079	1.99698	0.126373	0.339037	3.15528	2.73703	4.6525	0	0.0769935	0.231522	3.79055	4.09972	4.1121	1.10211	0.877336	1.48254	3.47057	3.45104	2.49776	1.80086	2.32616	2.01861	2.46967	2.38097	2.88986	2.26915	1.93262	2.04398	1.44668	1.80833	0.601251	root phototropism protein 3 [Solanum lycopersicum]
	Solyc10g052550.1	2.40955	1.24724	0.327015	12.13	5.85388	7.2571	0	0	0	0.6486	0.692413	0.639144	0.329773	0	0	2.46409	4.44456	6.09505	0	0	0	2.55201	1.31985	0.586053	0.283597	0	0	3.28242	5.24479	2.40449	1.12004	1.63843	2.66151	0.655526	1.94173	1.57365	0.30381	1.30773	2.12942	0.327073	1.9652	0	auxin-responsive protein SAUR68-like [Solanum lycopersicum]
	Solyc10g054900.2	31.0584	4.96323	20.2539	0.752298	0.582208	0.0784808	1.44635	7.98196	2.51679	0.0792865	0	0	0.625985	1.17786	2.12364	0.765832	1.30492	0.551757	3.82782	0.318991	0.268772	0.305052	0.593157	0.0749281	0.148387	2.1438	0	0.652902	1.29055	3.06357	1.22848	1.14566	1.61725	1.39479	1.15642	1.77319	0.1572	0.237784	0.372545	0	0.0760269	0.311978	proline-rich protein 4-like [Solanum lycopersicum]
	Solyc10g055820.3	1.36199	2.42926	3.82667	0.417857	0.0561241	0	0.190593	1.37958	1.5347	0	0	0	1.33498	1.35003	0.746265	0	0	0	0.388796	0.180377	0.203849	0.172619	0.45074	0.112251	0.4979	0	0	1.01647	0.416047	1.0166	0.165897	0	0.115228	0.121685	0.416818	0	0.173496	0.468656	0.222691	5.13978	0	0.0586523	endochitinase 3-like [Solanum lycopersicum]
	Solyc10g079350.3	0.794621	0.679311	0.257408	54.7144	62.4841	44.6963	0	0	0.0925986	1.27183	0.73206	1.40565	0.299578	0.0867513	0.0444708	60.3313	67.9236	84.0876	0	0.0433459	0	32.7094	31.473	42.4111	2.48533	5.46129	1.66795	23.4752	28.83	14.9879	24.572	52.935	36.1795	33.4954	31.1226	54.9174	27.2603	19.7491	40.3679	10.6348	19.3564	4.88941	zeatin O-glucosyltransferase-like [Solanum lycopersicum]
	Solyc10g079360.3	0.498167	0.634505	0.330008	3.74606	3.17389	2.5744	0.915964	0	0.689242	0.597749	0.420418	0.132079	0.134144	0.13632	0.13697	1.20836	0.449341	1.34815	0.430084	0.541315	0.36617	1.70753	1.1422	0.367125	0.355949	0.255706	0.565056	1.23914	1.75928	0.995594	1.28042	0.389599	0.994595	1.81584	1.39311	1.83781	2.61794	0.604592	1.38537	0.913801	1.42237	0.795598	transcription initiation factor IIB-2 [Solanum lycopersicum] >XP_006351252.1 PREDICTED: transcription initiation factor IIB-2 isoform X1 [Solanum tuberosum] >XP_015088821.1 PREDICTED: transcription initiation factor IIB-2 [Solanum pennellii]
	Solyc10g084320.3	7.74526	9.19727	4.77971	32.5641	29.4821	39.9352	0.54967	0.122325	0.978989	10.1838	10.1279	15.0046	2.68245	0.811475	0.869259	23.8399	30.8361	59.9832	1.39264	0.45113	1.57376	28.5369	28.2718	27.6269	6.66976	11.4519	5.77007	16.9774	11.9237	22.3433	20.0504	32.1439	23.0491	35.6136	47.8455	81.3862	134.053	144.213	83.3181	82.8335	71.1642	29.7379	subtilisin-like protease SBT1.9 [Solanum lycopersicum]
	Solyc10g084960.2	47.4054	37.9525	51.6322	0.983676	0.374229	0.476078	97.3787	260.888	105.496	4.68186	2.29529	6.54742	71.9724	114.535	84.7459	0.637348	1.1536	0.540769	87.6261	87.7803	42.8949	2.05479	0.753983	0.64133	13.2427	5.48904	11.0167	0.501008	0.131818	5.0867	5.75951	0.927326	3.95922	2.76255	5.84554	0.643376	22.8744	26.152	28.928	78.814	13.5484	18.561	probable glutathione S-transferase [Solanum lycopersicum]
	Solyc10g150105.1	0.773319	0.971212	1.30391	5.77694	5.18564	4.82485	1.27554	0.22477	1.21352	49.2291	29.651	69.6909	8.85591	8.73007	11.8925	14.4206	17.5744	15.3003	30.6163	5.41037	14.9439	9.56202	9.46913	8.9122	7.28807	5.56213	6.52686	1.95561	2.06957	1.14121	3.63075	4.39865	2.6044	4.0119	2.87167	3.68137	5.12189	2.74628	4.07587	3.32949	2.36507	3.35104	putative anthocyanidin reductase isoform X1 [Solanum lycopersicum]
	Solyc11g010130.3	0.758677	0.838003	1.34218	3.68132	4.88859	4.43728	1.424	0.510217	1.60772	1.88388	3.47546	2.54206	3.41164	0.980599	1.5869	5.3239	5.53313	4.04971	2.40243	2.33223	1.45019	4.18092	2.60648	2.8719	4.73953	2.51921	3.58875	1.68699	1.42367	2.39771	1.32336	0.205122	1.07406	1.04789	0.413605	0.660327	2.46233	2.11871	1.07864	3.21589	3.78366	2.63544	serine/threonine-protein kinase SAPK2 [Solanum lycopersicum]
	Solyc11g011180.3	2.69382	2.43405	3.85078	0.584886	0.320152	0.284066	0.492782	2.36113	0.518521	0.0219726	0.0900139	0.0438579	1.41624	1.2417	1.49095	0.0829001	0.0413123	0.320291	1.48189	1.61127	0.86287	0.099794	0.313203	0.138173	0.294759	0.345305	0.236222	0.318945	0.543928	3.00185	2.78894	0.0200845	1.61969	0.662579	1.57014	0.133327	2.58506	1.60819	1.43819	4.31619	0.963161	1.21802	receptor-like protein 15 isoform X1 [Solanum lycopersicum]
	Solyc11g019910.1	45.2242	26.3125	19.6426	222.166	290.863	240.231	4.08051	1.79225	5.10705	12.8104	13.299	18.3797	10.2251	4.43071	1.18846	127.944	107.895	174.503	1.01769	1.33854	3.76652	108.088	111.448	125.944	13.5731	11.4965	13.6559	119.208	75.9527	104.95	220.145	225.72	258	194.083	196.756	192.152	175.579	151.222	193.04	81.315	168.83	35.2763	pectinesterase inhibitor 4 [Solanum lycopersicum]
	Solyc11g021360.3	3.23322	1.55052	1.98528	8.8019	16.718	9.03644	0.221322	0.697041	1.26267	15.3556	18.9876	15.1977	1.87573	1.58101	0.430335	45.1401	46.2622	47.9171	1.92331	1.23395	6.57044	46.7612	56.7138	50.652	12.4982	20.7196	11.1389	2.02689	5.90048	4.72379	19.1798	25.36	16.3119	25.8084	23.3573	22.8329	37.9257	37.6183	27.581	16.5677	17.0126	25.8057	_
	Solyc11g042820.2	0.376179	0.519386	0.243141	1.47229	1.28917	1.48081	0.225249	0.0419789	0.230844	2.54051	3.04336	2.53777	0.517837	0.310851	0.716117	2.71956	3.13328	2.98723	1.07799	0.312942	1.12359	2.77394	4.26697	4.28664	1.25574	1.42408	0.830317	0.818821	0.440799	0.881563	2.5485	2.14751	2.42693	2.0674	2.99335	2.75268	1.3579	0.973616	1.82599	0.302892	0.534986	0.414015	protein NRT1/ PTR FAMILY 4.4-like [Solanum lycopersicum]
	Solyc11g071560.2	0.640509	0.294766	0.0596212	1.71977	1.67137	2.14872	0.332512	0.20682	0.195871	0.698742	0.184188	0.532784	0.237212	0.418257	0.060729	0.282297	0.509991	0.577405	0.251037	0.11587	0.524053	0.471275	0.288881	0.694532	0.561463	0.231458	0.859244	0.714355	0.766314	1.32832	0.583522	0.859771	0.92679	0.530219	0.819736	0.777239	1.13439	0.906395	1.08498	0.454597	0.913328	0.357305	inactive protein RESTRICTED TEV MOVEMENT 2-like [Solanum lycopersicum]
	Solyc11g072630.2	45.8882	22.6852	83.0285	2.67284	1.3879	2.3642	32.1377	98.0462	62.9506	4.67222	8.62798	6.35998	42.8369	29.5335	54.0524	2.32713	2.20365	2.21939	24.0604	23.8965	11.4319	2.61381	2.34575	2.33588	8.35644	7.5233	15.7859	5.41101	8.33417	4.90768	2.68976	3.26066	2.97441	3.18539	5.1595	4.31523	6.06496	4.87735	6.02743	4.7461	4.47225	2.96484	mitogen-activated protein kinase 4 [Solanum lycopersicum] >XP_015056621.1 PREDICTED: mitogen-activated protein kinase homolog NTF6 [Solanum pennellii] >ADK38705.1 mitogen-activated protein kinase 4 [Solanum lycopersicum]
	Solyc12g005200.3	50.2704	13.9518	61.6332	5.00333	6.00778	4.66464	31.8608	59.1048	64.293	7.68679	9.65513	8.67479	18.5414	17.1246	36.3267	11.4374	10.5829	10.1296	14.101	22.8658	15.7615	9.96549	8.46245	8.67887	10.469	8.8126	10.0572	12.9611	13.1308	13.7721	14.4706	12.2134	12.9644	11.2051	10.6423	10.4247	9.87139	10.8074	12.5366	12.4382	9.17718	11.3602	electron transfer flavoprotein subunit alpha, mitochondrial [Solanum lycopersicum]
	Solyc12g006140.2	113.928	97.4378	105.287	2465.27	2462.27	2236.15	80.9401	13.7811	86.7251	9.68483	9.999	7.817	153.842	113.971	51.2122	181.46	175.032	183.904	11.0218	147.288	188.172	55.6014	33.4912	53.0208	3.09281	1.66809	3.79946	1289.14	710.43	687.522	477.691	272.655	593.667	700.92	559.184	481.291	35.6927	25.0646	21.1161	41.1722	235.48	41.5102	chlorophyll a-b binding protein 5, chloroplastic [Solanum lycopersicum]
	Solyc12g008530.2	5.93103	3.90422	1.89796	30.5007	32.6325	23.9149	3.72841	0.272266	3.10073	2.83112	5.53522	3.52532	3.54141	1.62048	0.977228	42.1018	43.0429	45.1142	0.123533	0.583756	1.3174	35.2435	36.9631	40.4202	4.45498	4.60615	4.63022	12.3905	9.45317	10.9867	40.7258	45.7862	40.609	26.3082	25.8454	29.7688	28.6768	25.5739	42.7792	33.7444	45.7921	17.4045	probable pectinesterase 53 [Solanum lycopersicum]
	Solyc12g010550.1	1.67793	0.435646	0.465396	10.334	14.1908	12.0758	0.950124	0.528117	0	8.99269	6.49279	11.2235	0	0.596257	1.98578	16.0648	23.0836	22.3167	15.8483	2.97892	8.33017	18.2594	21.2262	19.6326	22.133	19.5124	19.6772	4.29225	6.81211	6.99878	10.5583	3.12793	15.7843	12.8167	10.066	7.48031	8.85398	33.0512	7.75594	15.4335	18.8718	24.3625	_
	Solyc12g010800.2	8.124	3.40116	2.87412	33.6968	28.8655	32.3707	2.29056	0.0850414	1.02632	0.88474	1.62747	0.59127	4.43616	0.53988	0.691059	1.92251	2.54006	3.71636	0.23576	0.222021	0.331982	1.71631	2.04733	2.9806	0.273547	0.0709209	0.140527	12.0261	5.01489	12.9019	1.47914	1.30525	1.60266	1.92922	1.90168	1.61524	3.18378	1.62489	3.00779	0.858607	2.15302	0.219327	basic leucine zipper 34-like [Solanum lycopersicum]
	Solyc12g011280.2	88.9268	74.5896	65.1618	1149.32	1282.52	1199.93	38.9703	4.94494	46.8755	69.1913	66.4989	78.068	63.7949	36.114	12.2953	360.531	325.377	378.57	1.19402	22.6864	50.4164	195.541	211.415	283.943	48.2627	67.7811	23.1758	811.94	565.709	474.534	365.047	325.943	404.298	452.817	424.186	455.338	138.678	118.987	134.95	89.9959	214.368	86.868	chlorophyll a-b binding protein 8, chloroplastic-like [Solanum lycopersicum] >XP_015061153.1 PREDICTED: chlorophyll a-b binding protein 8, chloroplastic-like [Solanum pennellii]
	Solyc12g013710.2	133.171	67.62	66.0247	2051.44	2112.09	2026.98	36.2532	4.42164	65.4182	262.76	213.5	259.245	106.378	51.3518	36.291	1053.67	871.738	994.111	18.5991	13.7262	32.45	781.422	929.621	814.707	104.389	114.685	46.5811	238.74	196.32	81.0753	539.127	402.845	737.966	1073.57	738.489	837.374	118.41	83.6184	70.8163	18.3118	41.733	13.3315	protochlorophyllide reductase [Solanum lycopersicum]
	Solyc12g013900.3	27.6309	25.8846	25.1912	238.027	246.771	225.679	9.975	15.2618	11.239	48.2221	49.7084	58.1499	16.3218	10.6531	8.89651	76.4884	74.226	77.5393	14.8831	20.4221	13.8834	53.5019	54.915	69.5946	20.6133	18.5155	23.9978	122.716	114.882	127.886	102.995	114.398	121.773	106.882	101.738	98.2044	76.7992	71.3552	85.8298	76.7406	93.9975	78.3846	early nodulin-like protein 2 [Solanum lycopersicum]
	Solyc12g019550.2	301.757	313.216	217.979	1626.59	1738.11	1651.53	402.629	86.2302	399.718	157.448	127.464	185.148	373.409	275.262	153.367	748.165	685.419	843.144	26.8947	79.4033	149.323	352.672	358.446	412.027	36.757	54.1128	42.0315	741.421	583.925	555.233	903.837	819.668	996.475	1140.89	946.656	1127.15	396.205	296.485	300.607	184.092	373.866	113.526	uncharacterized protein LOC101243677 [Solanum lycopersicum]
	Solyc12g036390.2	8.07817	2.22767	11.347	0.778832	0.770409	1.052	18.9409	51.2417	30.3787	0.690534	0.760003	1.91382	5.70646	19.1343	11.5435	0.436458	0.553848	0.274793	7.27376	8.39651	3.71216	3.41818	3.59386	1.98934	10.9878	2.9058	5.66439	0.982937	0.544333	4.90752	2.20772	0.0599768	0.445517	1.95406	1.47277	0.0880243	9.74634	11.3416	20.6625	24.5296	5.99576	6.42137	protein SAR DEFICIENT 1-like [Solanum lycopersicum]
	Solyc12g042110.3	1.12089	0.382631	0.80489	28.3763	26.6903	20.8438	6.53863	0	1.17993	4.08192	5.97195	7.80795	2.58086	6.04239	2.17804	23.1013	29.2394	13.6535	0.839967	5.83398	2.18933	12.3124	16.3035	11.2875	7.34013	5.94881	7.87073	9.66316	3.72841	3.03076	2.72436	1.6801	5.06941	4.04546	2.42377	1.95847	3.8559	4.10503	6.38584	9.19781	4.40806	10.4419	PREDICTED: uncharacterized protein LOC107005826 [Solanum pennellii]
	Solyc12g044270.2	0.217013	0	0.0633476	1.59379	1.18624	1.03681	0.0339978	0.0758009	0.0344757	0.256137	0.26903	0.160433	0	0	0.0326965	0.516852	0.851833	0.657827	0	0.0637273	0	0.214306	0.363986	0.751502	0.0893207	0.247585	0.0304077	1.16235	0.492217	0.380261	0.786337	0.729941	1.22475	0.885262	0.841505	1.09888	0.188428	0.0953298	0.422524	0.0917949	0.12261	0.0318477	rop guanine nucleotide exchange factor 12 [Solanum lycopersicum]
	Solyc12g044280.2	392.753	297.645	248.47	3055.98	3172.54	2834.12	261.996	62.7426	293.05	247.213	252.548	316.468	344.005	253.785	140.05	1113.37	1158.01	1192.53	54.9663	261.784	301.736	689.095	729.37	833.753	387.339	425.772	288.483	1803.67	1157.57	1319.17	1240.84	1079.92	1358.95	1493.78	1371.11	1438.18	588.621	510.392	443.884	307.314	638.085	292.836	photosystem I reaction center subunit VI, chloroplastic-like [Solanum lycopersicum] >XP_015061090.1 PREDICTED: photosystem I reaction center subunit VI, chloroplastic-like [Solanum pennellii]
	Solyc12g087940.2	13.0379	10.2126	5.07787	134.576	169.893	120.855	0.541039	0.435032	2.80445	1.47515	0.956225	1.0422	4.16205	1.39609	0.389918	14.8654	10.977	14.7096	0	0.686796	1.29666	6.77287	7.28288	9.81658	0.0779492	0.245849	0.0805683	81.2102	84.4468	49.968	95.3836	101.325	169.032	99.5881	110.025	69.0323	79.9875	43.0488	100.779	19.3456	59.4213	3.13671	aspartyl protease AED3 [Solanum lycopersicum]
	Solyc12g094650.3	36.3364	38.1572	38.6339	2.39376	1.20276	2.66186	11.5476	32.3122	13.8563	4.11073	5.26397	3.94792	21.1207	16.5151	18.1289	3.48993	4.02908	4.7426	13.3124	15.8284	9.68984	5.54915	7.56392	6.06473	20.4629	7.7452	8.30589	2.68138	4.69146	9.56777	6.41713	1.89127	3.18805	3.97736	4.59276	2.5138	18.3586	10.3096	12.6588	20.129	6.51088	7.17108	uncharacterized protein LOC101249163 [Solanum lycopersicum]
	Solyc12g096870.1	1.64517	1.71618	1.50298	14.2251	8.23196	13.4381	0.342297	0.164242	0.392528	2.77482	6.28986	3.82939	2.45514	0.709349	1.27269	4.42568	7.19002	8.69653	1.59132	0.933503	0.582974	14.9246	18.5578	13.2701	7.66554	8.43466	9.9063	7.84603	4.48525	6.94717	6.54109	3.84385	8.65087	4.89164	5.21754	4.41709	3.18255	2.66084	3.53724	1.88082	5.20274	1.83374	cinnamate beta-D-glucosyltransferase-like [Solanum lycopersicum]
	Solyc12g099550.1	8.73281	7.65508	7.99254	1.41101	1.08716	1.67666	4.88816	11.7084	6.59735	3.07642	2.88167	1.68386	7.44886	8.62948	6.9606	2.53072	2.63365	2.90361	11.6072	3.6833	9.41455	1.7019	3.32323	3.32986	2.45231	4.4845	4.23902	1.59465	3.78351	4.19597	3.2863	1.81153	2.57008	1.91952	3.32519	1.54997	3.02033	2.06065	5.32783	4.14631	3.06725	1.99901	F-box/kelch-repeat protein At3g06240 [Solanum lycopersicum]
	Solyc12g100120.2	19.1526	13.7844	14.2554	70.7487	73.9941	69.3446	5.42177	3.24566	4.3693	18.1631	21.2984	18.5629	6.12049	5.24405	4.88762	87.7501	86.0914	93.4287	9.62744	5.93742	13.5761	69.8189	72.5041	67.2224	21.4173	18.7266	20.9627	31.1425	21.9941	32.4005	69.8301	65.8233	80.8711	59.8231	49.5294	57.386	22.8137	23.982	30.0204	15.9769	26.9657	9.0616	uncharacterized protein LOC101244563 [Solanum lycopersicum]
